# Supplementary material for: How influencers motivate inactive adolescents to be more physically active: a mixed methods study
Source: Front Public Health. 2024 Sep 17;12:1429850. doi: 10.3389/fpubh.2024.1429850 (PMC11445662; doi:10.3389/fpubh.2024.1429850)
Supplement: Supplementary file 3 [file Data_Sheet_3.csv]

	ID	Age	Gender	Influencer	Gender_Influencer	Athletic	Time_of_Measurement	Enjoyment	Stage
1	aa5	18	female	6	male	1	Baseline	3	3
2	aa5	18	female	6	male	1	week4	3	1
3	aa5	18	female	6	male	1	Followup	3	1
4	aa9	17	female	3	male	0	Baseline	1	3
5	aa9	17	female	3	male	0	week4	2	5
6	aa9	17	female	3	male	0	Followup	3	4
7	ad2	14	female	3	male	0	Baseline	4	1
8	ad2	14	female	3	male	0	week4	4	5
9	ad2	14	female	3	male	0	Followup	3	5
10	ag24	18	female	2	female	0	Baseline	4	NA
11	ag24	18	female	2	female	0	week4	4	5
12	ag24	18	female	2	female	0	Followup	4	2
13	ag3	16	female	2	female	0	Baseline	2	2
14	ag3	16	female	2	female	0	week4	2	5
15	ag3	16	female	2	female	0	Followup	2	4
16	ak19	15	female	1	female	0	Baseline	3	1
17	ak19	15	female	1	female	0	week4	3	3
18	ak19	15	female	1	female	0	Followup	1	1
19	al30	17	female	2	female	0	Baseline	3	2
20	al30	17	female	2	female	0	week4	4	2
21	al30	17	female	2	female	0	Followup	3	2
22	an3	15	female	4	male	1	Baseline	3	1
23	an3	15	female	4	male	1	week4	3	5
24	an3	15	female	4	male	1	Followup	3	5
25	ao23	20	male	6	male	1	Baseline	4	2
26	ao23	20	male	6	male	1	week4	4	2
27	ao23	20	male	6	male	1	Followup	4	2
28	ap31	16	female	1	female	0	Baseline	4	3
29	ap31	16	female	1	female	0	week4	4	4
30	ap31	16	female	1	female	0	Followup	4	5
31	ar24	17	female	2	female	0	Baseline	3	1
32	ar24	17	female	2	female	0	week4	3	1
33	ar24	17	female	2	female	0	Followup	3	2
34	ar27	18	female	1	female	0	Baseline	2	3
35	ar27	18	female	1	female	0	week4	2	5
36	ar27	18	female	1	female	0	Followup	3	4
37	ar5	16	female	1	female	0	Baseline	1	1
38	ar5	16	female	1	female	0	week4	2	3
39	ar5	16	female	1	female	0	Followup	2	2
40	as14	17	female	2	female	0	Baseline	3	2
41	as14	17	female	2	female	0	week4	3	2
42	as14	17	female	2	female	0	Followup	2	3
43	as26	19	female	6	male	1	Baseline	4	2
44	as26	19	female	6	male	1	week4	4	2
45	as26	19	female	6	male	1	Followup	4	1
46	av5	15	female	1	female	0	Baseline	3	1
47	av5	15	female	1	female	0	week4	4	4
48	av5	15	female	1	female	0	Followup	4	4
49	bw28	16	male	5	male	1	Baseline	3	3
50	bw28	16	male	5	male	1	week4	4	5
51	bw28	16	male	5	male	1	Followup	3	5
52	ca16	17	male	5	male	1	Baseline	3	3
53	ca16	17	male	5	male	1	week4	3	3
54	ca16	17	male	5	male	1	Followup	2	3
55	cf8	17	male	5	male	1	Baseline	3	3
56	cf8	17	male	5	male	1	week4	4	5
57	cf8	17	male	5	male	1	Followup	3	5
58	cs18	16	female	4	male	1	Baseline	4	2
59	cs18	16	female	4	male	1	week4	4	3
60	cs18	16	female	4	male	1	Followup	4	4
61	do27	15	male	3	male	0	Baseline	3	3
62	do27	15	male	3	male	0	week4	NA	NA
63	do27	15	male	3	male	0	Followup	4	5
64	dv22	16	female	2	female	0	Baseline	2	1
65	dv22	16	female	2	female	0	week4	2	3
66	dv22	16	female	2	female	0	Followup	2	3
67	ea19	15	female	4	male	1	Baseline	3	2
68	ea19	15	female	4	male	1	week4	4	4
69	ea19	15	female	4	male	1	Followup	3	4
70	ea5	16	female	1	female	0	Baseline	4	2
71	ea5	16	female	1	female	0	week4	3	5
72	ea5	16	female	1	female	0	Followup	3	5
73	eg8	17	female	1	female	0	Baseline	4	3
74	eg8	17	female	1	female	0	week4	4	5
75	eg8	17	female	1	female	0	Followup	4	5
76	em18	15	female	4	male	1	Baseline	4	2
77	em18	15	female	4	male	1	week4	4	5
78	em18	15	female	4	male	1	Followup	4	5
79	es13	18	female	2	female	0	Baseline	4	1
80	es13	18	female	2	female	0	week4	4	1
81	es13	18	female	2	female	0	Followup	4	1
82	et31	16	male	1	female	0	Baseline	2	3
83	et31	16	male	1	female	0	week4	3	2
84	et31	16	male	1	female	0	Followup	4	3
85	fi4	16	male	3	male	0	Baseline	3	2
86	fi4	16	male	3	male	0	week4	2	2
87	fi4	16	male	3	male	0	Followup	2	3
88	fl29	16	female	2	female	0	Baseline	2	2
89	fl29	16	female	2	female	0	week4	NA	NA
90	fl29	16	female	2	female	0	Followup	2	2
91	fr24	18	female	3	male	0	Baseline	2	3
92	fr24	18	female	3	male	0	week4	3	3
93	fr24	18	female	3	male	0	Followup	4	2
94	jb19	19	female	2	female	0	Baseline	4	2
95	jb19	19	female	2	female	0	week4	4	3
96	jb19	19	female	2	female	0	Followup	3	2
97	jg9	NA	female	2	female	0	Baseline	NA	1
98	jg9	NA	female	2	female	0	week4	3	5
99	jg9	NA	female	2	female	0	Followup	3	5
100	ki31	20	female	2	female	0	Baseline	2	3
101	ki31	20	female	2	female	0	week4	3	4
102	ki31	20	female	2	female	0	Followup	4	2
103	lb8	18	male	3	male	0	Baseline	2	3
104	lb8	18	male	3	male	0	week4	2	1
105	lb8	18	male	3	male	0	Followup	4	1
106	lc22	20	female	5	male	1	Baseline	3	3
107	lc22	20	female	5	male	1	week4	2	5
108	lc22	20	female	5	male	1	Followup	NA	NA
109	ld17	15	female	6	male	1	Baseline	4	1
110	ld17	15	female	6	male	1	week4	3	4
111	ld17	15	female	6	male	1	Followup	3	4
112	ld30	19	female	5	male	1	Baseline	4	2
113	ld30	19	female	5	male	1	week4	4	2
114	ld30	19	female	5	male	1	Followup	4	5
115	lf1	18	female	2	female	0	Baseline	2	1
116	lf1	18	female	2	female	0	week4	3	2
117	lf1	18	female	2	female	0	Followup	2	2
118	lg26	18	female	2	female	0	Baseline	3	1
119	lg26	18	female	2	female	0	week4	4	4
120	lg26	18	female	2	female	0	Followup	3	4
121	lg5	18	female	2	female	0	Baseline	3	1
122	lg5	18	female	2	female	0	week4	3	3
123	lg5	18	female	2	female	0	Followup	3	3
124	lh16	14	male	3	male	0	Baseline	4	3
125	lh16	14	male	3	male	0	week4	4	1
126	lh16	14	male	3	male	0	Followup	4	2
127	lj21	19	female	2	female	0	Baseline	3	2
128	lj21	19	female	2	female	0	week4	3	2
129	lj21	19	female	2	female	0	Followup	3	5
130	lk17	18	female	4	male	1	Baseline	1	3
131	lk17	18	female	4	male	1	week4	3	2
132	lk17	18	female	4	male	1	Followup	3	2
133	lr29	17	male	5	male	1	Baseline	4	1
134	lr29	17	male	5	male	1	week4	4	5
135	lr29	17	male	5	male	1	Followup	4	5
136	ls10	16	female	5	male	1	Baseline	4	3
137	ls10	16	female	5	male	1	week4	4	3
138	ls10	16	female	5	male	1	Followup	4	2
139	ls2	14	female	5	male	1	Baseline	4	3
140	ls2	14	female	5	male	1	week4	4	5
141	ls2	14	female	5	male	1	Followup	4	5
142	ls26	19	female	1	female	0	Baseline	1	2
143	ls26	19	female	1	female	0	week4	3	2
144	ls26	19	female	1	female	0	Followup	4	4
145	ls27	16	male	3	male	0	Baseline	3	2
146	ls27	16	male	3	male	0	week4	4	5
147	ls27	16	male	3	male	0	Followup	4	5
148	mk18	14	male	4	male	1	Baseline	3	3
149	mk18	14	male	4	male	1	week4	NA	NA
150	mk18	14	male	4	male	1	Followup	3	3
151	ms10	18	female	4	male	1	Baseline	3	2
152	ms10	18	female	4	male	1	week4	4	4
153	ms10	18	female	4	male	1	Followup	4	4
154	ms15	16	male	6	male	1	Baseline	4	3
155	ms15	16	male	6	male	1	week4	4	5
156	ms15	16	male	6	male	1	Followup	4	5
157	ms28	17	male	3	male	0	Baseline	2	3
158	ms28	17	male	3	male	0	week4	2	5
159	ms28	17	male	3	male	0	Followup	4	5
160	mt16	17	male	2	female	0	Baseline	2	1
161	mt16	17	male	2	female	0	week4	2	2
162	mt16	17	male	2	female	0	Followup	2	1
163	mt22	15	female	6	male	1	Baseline	4	1
164	mt22	15	female	6	male	1	week4	4	5
165	mt22	15	female	6	male	1	Followup	4	5
166	mu29	15	female	5	male	1	Baseline	3	3
167	mu29	15	female	5	male	1	week4	1	3
168	mu29	15	female	5	male	1	Followup	2	4
169	nb19	19	female	4	male	1	Baseline	4	3
170	nb19	19	female	4	male	1	week4	4	5
171	nb19	19	female	4	male	1	Followup	4	5
172	nb25	18	female	5	male	1	Baseline	3	3
173	nb25	18	female	5	male	1	week4	3	3
174	nb25	18	female	5	male	1	Followup	3	3
175	nd18	15	female	3	male	0	Baseline	3	NA
176	nd18	15	female	3	male	0	week4	4	2
177	nd18	15	female	3	male	0	Followup	4	4
178	ne23	15	female	1	female	0	Baseline	4	NA
179	ne23	15	female	1	female	0	week4	NA	NA
180	ne23	15	female	1	female	0	Followup	3	5
181	ne26	16	female	1	female	0	Baseline	3	NA
182	ne26	16	female	1	female	0	week4	4	2
183	ne26	16	female	1	female	0	Followup	3	3
184	nh28	16	female	4	male	1	Baseline	3	1
185	nh28	16	female	4	male	1	week4	3	2
186	nh28	16	female	4	male	1	Followup	3	2
187	nm10	15	male	3	male	0	Baseline	3	3
188	nm10	15	male	3	male	0	week4	3	4
189	nm10	15	male	3	male	0	Followup	4	4
190	nn22	19	female	3	male	0	Baseline	3	3
191	nn22	19	female	3	male	0	week4	NA	NA
192	nn22	19	female	3	male	0	Followup	3	5
193	nr31	16	male	3	male	0	Baseline	4	3
194	nr31	16	male	3	male	0	week4	4	5
195	nr31	16	male	3	male	0	Followup	4	5
196	ns14	17	female	2	female	0	Baseline	2	3
197	ns14	17	female	2	female	0	week4	2	3
198	ns14	17	female	2	female	0	Followup	3	3
199	ns17	18	male	6	male	1	Baseline	3	NA
200	ns17	18	male	6	male	1	week4	4	3
201	ns17	18	male	6	male	1	Followup	4	4
202	nz7	14	male	4	male	1	Baseline	3	3
203	nz7	14	male	4	male	1	week4	3	4
204	nz7	14	male	4	male	1	Followup	4	5
205	ok17	16	male	3	male	0	Baseline	4	NA
206	ok17	16	male	3	male	0	week4	4	2
207	ok17	16	male	3	male	0	Followup	4	5
208	pe30	14	male	4	male	1	Baseline	4	3
209	pe30	14	male	4	male	1	week4	4	4
210	pe30	14	male	4	male	1	Followup	4	5
211	ra8	15	male	3	male	0	Baseline	1	1
212	ra8	15	male	3	male	0	week4	2	4
213	ra8	15	male	3	male	0	Followup	3	4
214	re24	18	female	2	female	0	Baseline	2	1
215	re24	18	female	2	female	0	week4	NA	NA
216	re24	18	female	2	female	0	Followup	2	5
217	rk9	15	male	5	male	1	Baseline	4	3
218	rk9	15	male	5	male	1	week4	4	4
219	rk9	15	male	5	male	1	Followup	3	4
220	rs26	19	female	6	male	1	Baseline	3	3
221	rs26	19	female	6	male	1	week4	NA	NA
222	rs26	19	female	6	male	1	Followup	4	5
223	rw2	18	male	3	male	0	Baseline	4	NA
224	rw2	18	male	3	male	0	week4	4	5
225	rw2	18	male	3	male	0	Followup	4	4
226	sb20	16	female	2	female	0	Baseline	2	3
227	sb20	16	female	2	female	0	week4	4	4
228	sb20	16	female	2	female	0	Followup	3	3
229	sb24	16	female	2	female	0	Baseline	2	2
230	sb24	16	female	2	female	0	week4	1	2
231	sb24	16	female	2	female	0	Followup	2	4
232	si24	17	female	3	male	0	Baseline	3	2
233	si24	17	female	3	male	0	week4	3	3
234	si24	17	female	3	male	0	Followup	3	4
235	sj15	19	female	4	male	1	Baseline	3	1
236	sj15	19	female	4	male	1	week4	4	5
237	sj15	19	female	4	male	1	Followup	4	3
238	sj27	17	female	2	female	0	Baseline	2	3
239	sj27	17	female	2	female	0	week4	2	3
240	sj27	17	female	2	female	0	Followup	2	3
241	sr2	18	male	6	male	1	Baseline	4	3
242	sr2	18	male	6	male	1	week4	4	4
243	sr2	18	male	6	male	1	Followup	4	2
244	ss13	17	female	6	male	1	Baseline	3	3
245	ss13	17	female	6	male	1	week4	3	5
246	ss13	17	female	6	male	1	Followup	4	5
247	ss6	15	female	1	female	0	Baseline	3	1
248	ss6	15	female	1	female	0	week4	3	1
249	ss6	15	female	1	female	0	Followup	4	1
250	st7	20	female	2	female	0	Baseline	3	2
251	st7	20	female	2	female	0	week4	3	5
252	st7	20	female	2	female	0	Followup	3	3
253	sw14	19	male	1	female	0	Baseline	3	NA
254	sw14	19	male	1	female	0	week4	NA	NA
255	sw14	19	male	1	female	0	Followup	NA	NA
256	tg30	18	female	1	female	0	Baseline	4	3
257	tg30	18	female	1	female	0	week4	4	5
258	tg30	18	female	1	female	0	Followup	3	5
259	tz11	19	female	1	female	0	Baseline	2	1
260	tz11	19	female	1	female	0	week4	2	2
261	tz11	19	female	1	female	0	Followup	1	2
262	vh28	15	female	3	male	0	Baseline	4	NA
263	vh28	15	female	3	male	0	week4	4	5
264	vh28	15	female	3	male	0	Followup	4	5
265	yb15	20	male	3	male	0	Baseline	4	3
266	yb15	20	male	3	male	0	week4	4	5
267	yb15	20	male	3	male	0	Followup	NA	NA
268	yh28	16	male	3	male	0	Baseline	3	3
269	yh28	16	male	3	male	0	week4	2	3
270	yh28	16	male	3	male	0	Followup	2	2
271	yt18	18	male	3	male	0	Baseline	3	3
272	yt18	18	male	3	male	0	week4	4	5
273	yt18	18	male	3	male	0	Followup	4	5
274	zs12	16	female	4	male	1	Baseline	4	3
275	zs12	16	female	4	male	1	week4	3	3
276	zs12	16	female	4	male	1	Followup	4	5
277	zs8	14	female	1	female	0	Baseline	3	2
278	zs8	14	female	1	female	0	week4	2	2
279	zs8	14	female	1	female	0	Followup	NA	NA
