# Supplementary material for: How influencers motivate inactive adolescents to be more physically active: a mixed methods study
Source: Front Public Health. 2024 Sep 17;12:1429850. doi: 10.3389/fpubh.2024.1429850 (PMC11445662; doi:10.3389/fpubh.2024.1429850)
Supplement: Supplementary file 4 [file Data_Sheet_4.csv]

	ID	Age	Gender	Influencer	Gender_Influencer	Athletic	Date	week_num	Time_of_Measurement	Duration_Total
1	aa5	18	female	6	male	1	2022-06-05	1	Baseline	245
2	aa5	18	female	6	male	1	2022-05-30	1	Baseline	0
3	aa5	18	female	6	male	1	2022-06-11	2	Week 1	206
4	aa5	18	female	6	male	1	2022-06-09	2	Week 1	110
5	aa5	18	female	6	male	1	2022-06-12	2	Week 1	124
6	aa5	18	female	6	male	1	2022-06-08	2	Week 1	121
7	aa5	18	female	6	male	1	2022-06-06	2	Week 1	0
8	aa5	18	female	6	male	1	2022-06-10	2	Week 1	220
9	aa5	18	female	6	male	1	2022-06-13	3	Week 2	58
10	aa5	18	female	6	male	1	2022-06-17	3	Week 2	151
11	aa5	18	female	6	male	1	2022-06-14	3	Week 2	127
12	aa5	18	female	6	male	1	2022-06-19	3	Week 2	51
13	aa5	18	female	6	male	1	2022-06-18	3	Week 2	8
14	aa5	18	female	6	male	1	2022-06-16	3	Week 2	98
15	aa5	18	female	6	male	1	2022-06-15	3	Week 2	69
16	aa5	18	female	6	male	1	2022-06-24	4	Week 3	183
17	aa5	18	female	6	male	1	2022-06-21	4	Week 3	125
18	aa5	18	female	6	male	1	2022-06-26	4	Week 3	37
19	aa5	18	female	6	male	1	2022-06-23	4	Week 3	105
20	aa5	18	female	6	male	1	2022-06-22	4	Week 3	119
21	aa5	18	female	6	male	1	2022-06-20	4	Week 3	174
22	aa5	18	female	6	male	1	2022-06-25	4	Week 3	49
23	aa5	18	female	6	male	1	2022-06-29	5	Week 4	60
24	aa5	18	female	6	male	1	2022-07-02	5	Week 4	48
25	aa5	18	female	6	male	1	2022-06-28	5	Week 4	41
26	aa5	18	female	6	male	1	2022-06-27	5	Week 4	41
27	aa5	18	female	6	male	1	2022-06-30	5	Week 4	71
28	aa5	18	female	6	male	1	2022-07-03	5	Week 4	58
29	aa5	18	female	6	male	1	2022-07-01	5	Week 4	32
30	aa5	18	female	6	male	1	2022-10-09	6	Follow up	21
31	aa5	18	female	6	male	1	2022-10-03	6	Follow up	0
32	aa5	18	female	6	male	1	2022-10-04	6	Follow up	18
33	aa5	18	female	6	male	1	2022-10-06	6	Follow up	91
34	aa5	18	female	6	male	1	2022-10-07	6	Follow up	31
35	aa5	18	female	6	male	1	2022-10-05	6	Follow up	0
36	aa5	18	female	6	male	1	2022-10-08	6	Follow up	0
37	aa9	17	female	3	male	0	2022-05-31	1	Baseline	206
38	aa9	17	female	3	male	0	2022-06-02	1	Baseline	130
39	aa9	17	female	3	male	0	2022-05-30	1	Baseline	139
40	aa9	17	female	3	male	0	2022-06-01	1	Baseline	78
41	aa9	17	female	3	male	0	2022-06-03	1	Baseline	81
42	aa9	17	female	3	male	0	2022-06-04	1	Baseline	125
43	aa9	17	female	3	male	0	2022-06-05	1	Baseline	54
44	aa9	17	female	3	male	0	2022-06-12	2	Week 1	149
45	aa9	17	female	3	male	0	2022-06-06	2	Week 1	240
46	aa9	17	female	3	male	0	2022-06-08	2	Week 1	0
47	aa9	17	female	3	male	0	2022-06-07	2	Week 1	59
48	aa9	17	female	3	male	0	2022-06-10	2	Week 1	57
49	aa9	17	female	3	male	0	2022-06-11	2	Week 1	59
50	aa9	17	female	3	male	0	2022-06-09	2	Week 1	75
51	aa9	17	female	3	male	0	2022-06-19	3	Week 2	240
52	aa9	17	female	3	male	0	2022-06-17	3	Week 2	57
53	aa9	17	female	3	male	0	2022-06-14	3	Week 2	119
54	aa9	17	female	3	male	0	2022-06-13	3	Week 2	52
55	aa9	17	female	3	male	0	2022-06-15	3	Week 2	2
56	aa9	17	female	3	male	0	2022-06-18	3	Week 2	43
57	aa9	17	female	3	male	0	2022-06-16	3	Week 2	52
58	aa9	17	female	3	male	0	2022-06-22	4	Week 3	1
59	aa9	17	female	3	male	0	2022-06-24	4	Week 3	31
60	aa9	17	female	3	male	0	2022-06-23	4	Week 3	45
61	aa9	17	female	3	male	0	2022-06-26	4	Week 3	34
62	aa9	17	female	3	male	0	2022-06-21	4	Week 3	42
63	aa9	17	female	3	male	0	2022-06-20	4	Week 3	39
64	aa9	17	female	3	male	0	2022-06-25	4	Week 3	65
65	aa9	17	female	3	male	0	2022-06-30	5	Week 4	2
66	aa9	17	female	3	male	0	2022-06-27	5	Week 4	0
67	aa9	17	female	3	male	0	2022-06-28	5	Week 4	44
68	aa9	17	female	3	male	0	2022-07-01	5	Week 4	240
69	aa9	17	female	3	male	0	2022-07-02	5	Week 4	240
70	aa9	17	female	3	male	0	2022-07-03	5	Week 4	1
71	aa9	17	female	3	male	0	2022-06-29	5	Week 4	62
72	aa9	17	female	3	male	0	2022-10-04	6	Follow up	94
73	aa9	17	female	3	male	0	2022-10-05	6	Follow up	48
74	aa9	17	female	3	male	0	2022-10-06	6	Follow up	94
75	aa9	17	female	3	male	0	2022-10-09	6	Follow up	136
76	aa9	17	female	3	male	0	2022-10-03	6	Follow up	56
77	aa9	17	female	3	male	0	2022-10-07	6	Follow up	240
78	aa9	17	female	3	male	0	2022-10-08	6	Follow up	12
79	ad2	14	female	3	male	0	2022-05-31	1	Baseline	90
80	ad2	14	female	3	male	0	2022-06-03	1	Baseline	64
81	ad2	14	female	3	male	0	2022-06-01	1	Baseline	60
82	ad2	14	female	3	male	0	2022-06-05	1	Baseline	45
83	ad2	14	female	3	male	0	2022-06-04	1	Baseline	110
84	ad2	14	female	3	male	0	2022-06-02	1	Baseline	31
85	ad2	14	female	3	male	0	2022-05-30	1	Baseline	81
86	ad2	14	female	3	male	0	2022-06-09	2	Week 1	100
87	ad2	14	female	3	male	0	2022-06-10	2	Week 1	60
88	ad2	14	female	3	male	0	2022-06-08	2	Week 1	89
89	ad2	14	female	3	male	0	2022-06-06	2	Week 1	40
90	ad2	14	female	3	male	0	2022-06-12	2	Week 1	41
91	ad2	14	female	3	male	0	2022-06-07	2	Week 1	20
92	ad2	14	female	3	male	0	2022-06-11	2	Week 1	29
93	ad2	14	female	3	male	0	2022-06-14	3	Week 2	40
94	ad2	14	female	3	male	0	2022-06-19	3	Week 2	31
95	ad2	14	female	3	male	0	2022-06-16	3	Week 2	90
96	ad2	14	female	3	male	0	2022-06-15	3	Week 2	70
97	ad2	14	female	3	male	0	2022-06-18	3	Week 2	61
98	ad2	14	female	3	male	0	2022-06-17	3	Week 2	65
99	ad2	14	female	3	male	0	2022-06-13	3	Week 2	30
100	ad2	14	female	3	male	0	2022-06-22	4	Week 3	41
101	ad2	14	female	3	male	0	2022-06-20	4	Week 3	29
102	ad2	14	female	3	male	0	2022-06-23	4	Week 3	33
103	ad2	14	female	3	male	0	2022-06-24	4	Week 3	33
104	ad2	14	female	3	male	0	2022-06-25	4	Week 3	54
105	ad2	14	female	3	male	0	2022-06-26	4	Week 3	52
106	ad2	14	female	3	male	0	2022-06-21	4	Week 3	37
107	ad2	14	female	3	male	0	2022-06-27	5	Week 4	75
108	ad2	14	female	3	male	0	2022-06-30	5	Week 4	27
109	ad2	14	female	3	male	0	2022-07-01	5	Week 4	35
110	ad2	14	female	3	male	0	2022-06-29	5	Week 4	30
111	ad2	14	female	3	male	0	2022-06-28	5	Week 4	45
112	ad2	14	female	3	male	0	2022-07-03	5	Week 4	56
113	ad2	14	female	3	male	0	2022-07-02	5	Week 4	34
114	ad2	14	female	3	male	0	2022-10-08	6	Follow up	98
115	ad2	14	female	3	male	0	2022-10-04	6	Follow up	71
116	ad2	14	female	3	male	0	2022-10-07	6	Follow up	72
117	ad2	14	female	3	male	0	2022-10-06	6	Follow up	73
118	ad2	14	female	3	male	0	2022-10-05	6	Follow up	74
119	ad2	14	female	3	male	0	2022-10-09	6	Follow up	79
120	ad2	14	female	3	male	0	2022-10-03	6	Follow up	118
121	ag24	18	female	2	female	0	2022-06-03	1	Baseline	30
122	ag24	18	female	2	female	0	2022-06-01	1	Baseline	15
123	ag24	18	female	2	female	0	2022-05-31	1	Baseline	1
124	ag24	18	female	2	female	0	2022-05-30	1	Baseline	1
125	ag24	18	female	2	female	0	2022-06-02	1	Baseline	45
126	ag24	18	female	2	female	0	2022-06-05	1	Baseline	75
127	ag24	18	female	2	female	0	2022-06-04	1	Baseline	1
128	ag24	18	female	2	female	0	2022-06-08	2	Week 1	0
129	ag24	18	female	2	female	0	2022-06-06	2	Week 1	135
130	ag24	18	female	2	female	0	2022-06-09	2	Week 1	35
131	ag24	18	female	2	female	0	2022-06-10	2	Week 1	110
132	ag24	18	female	2	female	0	2022-06-11	2	Week 1	1
133	ag24	18	female	2	female	0	2022-06-12	2	Week 1	31
134	ag24	18	female	2	female	0	2022-06-19	3	Week 2	60
135	ag24	18	female	2	female	0	2022-06-15	3	Week 2	1
136	ag24	18	female	2	female	0	2022-06-17	3	Week 2	15
137	ag24	18	female	2	female	0	2022-06-14	3	Week 2	2
138	ag24	18	female	2	female	0	2022-06-16	3	Week 2	0
139	ag24	18	female	2	female	0	2022-06-13	3	Week 2	0
140	ag24	18	female	2	female	0	2022-06-18	3	Week 2	50
141	ag24	18	female	2	female	0	2022-06-26	4	Week 3	95
142	ag24	18	female	2	female	0	2022-06-22	4	Week 3	40
143	ag24	18	female	2	female	0	2022-06-25	4	Week 3	5
144	ag24	18	female	2	female	0	2022-06-24	4	Week 3	30
145	ag24	18	female	2	female	0	2022-06-21	4	Week 3	25
146	ag24	18	female	2	female	0	2022-06-23	4	Week 3	50
147	ag24	18	female	2	female	0	2022-06-30	5	Week 4	15
148	ag24	18	female	2	female	0	2022-06-28	5	Week 4	45
149	ag24	18	female	2	female	0	2022-06-29	5	Week 4	90
150	ag24	18	female	2	female	0	2022-07-02	5	Week 4	75
151	ag24	18	female	2	female	0	2022-06-27	5	Week 4	15
152	ag24	18	female	2	female	0	2022-07-03	5	Week 4	20
153	ag24	18	female	2	female	0	2022-07-01	5	Week 4	120
154	ag24	18	female	2	female	0	2022-10-08	6	Follow up	130
155	ag24	18	female	2	female	0	2022-10-07	6	Follow up	57
156	ag24	18	female	2	female	0	2022-10-05	6	Follow up	65
157	ag24	18	female	2	female	0	2022-10-09	6	Follow up	60
158	ag24	18	female	2	female	0	2022-10-03	6	Follow up	54
159	ag24	18	female	2	female	0	2022-10-06	6	Follow up	60
160	ag24	18	female	2	female	0	2022-10-04	6	Follow up	106
161	ag3	16	female	2	female	0	2022-06-02	1	Baseline	82
162	ag3	16	female	2	female	0	2022-05-30	1	Baseline	55
163	ag3	16	female	2	female	0	2022-05-31	1	Baseline	57
164	ag3	16	female	2	female	0	2022-06-01	1	Baseline	51
165	ag3	16	female	2	female	0	2022-06-05	1	Baseline	36
166	ag3	16	female	2	female	0	2022-06-03	1	Baseline	95
167	ag3	16	female	2	female	0	2022-06-04	1	Baseline	79
168	ag3	16	female	2	female	0	2022-06-10	2	Week 1	132
169	ag3	16	female	2	female	0	2022-06-07	2	Week 1	240
170	ag3	16	female	2	female	0	2022-06-06	2	Week 1	30
171	ag3	16	female	2	female	0	2022-06-08	2	Week 1	83
172	ag3	16	female	2	female	0	2022-06-11	2	Week 1	68
173	ag3	16	female	2	female	0	2022-06-12	2	Week 1	70
174	ag3	16	female	2	female	0	2022-06-09	2	Week 1	39
175	ag3	16	female	2	female	0	2022-06-17	3	Week 2	96
176	ag3	16	female	2	female	0	2022-06-14	3	Week 2	102
177	ag3	16	female	2	female	0	2022-06-19	3	Week 2	48
178	ag3	16	female	2	female	0	2022-06-13	3	Week 2	58
179	ag3	16	female	2	female	0	2022-06-18	3	Week 2	62
180	ag3	16	female	2	female	0	2022-06-16	3	Week 2	56
181	ag3	16	female	2	female	0	2022-06-15	3	Week 2	71
182	ag3	16	female	2	female	0	2022-06-25	4	Week 3	86
183	ag3	16	female	2	female	0	2022-06-23	4	Week 3	68
184	ag3	16	female	2	female	0	2022-06-20	4	Week 3	55
185	ag3	16	female	2	female	0	2022-06-21	4	Week 3	49
186	ag3	16	female	2	female	0	2022-06-24	4	Week 3	88
187	ag3	16	female	2	female	0	2022-06-26	4	Week 3	62
188	ag3	16	female	2	female	0	2022-06-22	4	Week 3	127
189	ag3	16	female	2	female	0	2022-07-03	5	Week 4	77
190	ag3	16	female	2	female	0	2022-07-01	5	Week 4	61
191	ag3	16	female	2	female	0	2022-06-30	5	Week 4	124
192	ag3	16	female	2	female	0	2022-06-28	5	Week 4	90
193	ag3	16	female	2	female	0	2022-06-27	5	Week 4	86
194	ag3	16	female	2	female	0	2022-06-29	5	Week 4	57
195	ag3	16	female	2	female	0	2022-07-02	5	Week 4	79
196	ag3	16	female	2	female	0	2022-10-09	6	Follow up	64
197	ag3	16	female	2	female	0	2022-10-03	6	Follow up	300
198	ag3	16	female	2	female	0	2022-10-05	6	Follow up	328
199	ag3	16	female	2	female	0	2022-10-07	6	Follow up	357
200	ag3	16	female	2	female	0	2022-10-08	6	Follow up	122
201	ag3	16	female	2	female	0	2022-10-04	6	Follow up	87
202	ag3	16	female	2	female	0	2022-10-06	6	Follow up	350
203	ak19	15	female	1	female	0	2022-06-04	1	Baseline	0
204	ak19	15	female	1	female	0	2022-06-03	1	Baseline	115
205	ak19	15	female	1	female	0	2022-05-30	1	Baseline	40
206	ak19	15	female	1	female	0	2022-06-01	1	Baseline	25
207	ak19	15	female	1	female	0	2022-05-31	1	Baseline	55
208	ak19	15	female	1	female	0	2022-06-02	1	Baseline	26
209	ak19	15	female	1	female	0	2022-06-05	1	Baseline	70
210	ak19	15	female	1	female	0	2022-06-11	2	Week 1	39
211	ak19	15	female	1	female	0	2022-06-07	2	Week 1	40
212	ak19	15	female	1	female	0	2022-06-06	2	Week 1	80
213	ak19	15	female	1	female	0	2022-06-08	2	Week 1	70
214	ak19	15	female	1	female	0	2022-06-09	2	Week 1	24
215	ak19	15	female	1	female	0	2022-06-10	2	Week 1	45
216	ak19	15	female	1	female	0	2022-06-12	2	Week 1	0
217	ak19	15	female	1	female	0	2022-06-17	3	Week 2	25
218	ak19	15	female	1	female	0	2022-06-15	3	Week 2	70
219	ak19	15	female	1	female	0	2022-06-19	3	Week 2	20
220	ak19	15	female	1	female	0	2022-06-18	3	Week 2	75
221	ak19	15	female	1	female	0	2022-06-14	3	Week 2	51
222	ak19	15	female	1	female	0	2022-06-16	3	Week 2	40
223	ak19	15	female	1	female	0	2022-06-13	3	Week 2	0
224	ak19	15	female	1	female	0	2022-06-22	4	Week 3	25
225	ak19	15	female	1	female	0	2022-06-23	4	Week 3	55
226	ak19	15	female	1	female	0	2022-06-21	4	Week 3	55
227	ak19	15	female	1	female	0	2022-06-25	4	Week 3	0
228	ak19	15	female	1	female	0	2022-06-20	4	Week 3	70
229	ak19	15	female	1	female	0	2022-06-24	4	Week 3	25
230	ak19	15	female	1	female	0	2022-06-26	4	Week 3	70
231	ak19	15	female	1	female	0	2022-07-03	5	Week 4	30
232	ak19	15	female	1	female	0	2022-06-29	5	Week 4	0
233	ak19	15	female	1	female	0	2022-06-27	5	Week 4	26
234	ak19	15	female	1	female	0	2022-06-30	5	Week 4	0
235	ak19	15	female	1	female	0	2022-07-01	5	Week 4	28
236	ak19	15	female	1	female	0	2022-06-28	5	Week 4	90
237	ak19	15	female	1	female	0	2022-07-02	5	Week 4	36
238	ak19	15	female	1	female	0	2022-10-03	6	Follow up	46
239	ak19	15	female	1	female	0	2022-10-08	6	Follow up	15
240	ak19	15	female	1	female	0	2022-10-07	6	Follow up	56
241	ak19	15	female	1	female	0	2022-10-04	6	Follow up	116
242	ak19	15	female	1	female	0	2022-10-06	6	Follow up	151
243	ak19	15	female	1	female	0	2022-10-09	6	Follow up	61
244	ak19	15	female	1	female	0	2022-10-05	6	Follow up	72
245	al30	17	female	2	female	0	2022-05-31	1	Baseline	30
246	al30	17	female	2	female	0	2022-06-05	1	Baseline	40
247	al30	17	female	2	female	0	2022-06-03	1	Baseline	80
248	al30	17	female	2	female	0	2022-06-02	1	Baseline	80
249	al30	17	female	2	female	0	2022-06-04	1	Baseline	170
250	al30	17	female	2	female	0	2022-06-01	1	Baseline	55
251	al30	17	female	2	female	0	2022-05-30	1	Baseline	30
252	al30	17	female	2	female	0	2022-06-06	2	Week 1	36
253	al30	17	female	2	female	0	2022-06-11	2	Week 1	240
254	al30	17	female	2	female	0	2022-06-09	2	Week 1	81
255	al30	17	female	2	female	0	2022-06-08	2	Week 1	85
256	al30	17	female	2	female	0	2022-06-07	2	Week 1	80
257	al30	17	female	2	female	0	2022-06-12	2	Week 1	40
258	al30	17	female	2	female	0	2022-06-10	2	Week 1	81
259	al30	17	female	2	female	0	2022-06-17	3	Week 2	82
260	al30	17	female	2	female	0	2022-06-19	3	Week 2	271
261	al30	17	female	2	female	0	2022-06-18	3	Week 2	241
262	al30	17	female	2	female	0	2022-06-13	3	Week 2	135
263	al30	17	female	2	female	0	2022-06-16	3	Week 2	49
264	al30	17	female	2	female	0	2022-06-15	3	Week 2	80
265	al30	17	female	2	female	0	2022-06-14	3	Week 2	47
266	al30	17	female	2	female	0	2022-06-20	4	Week 3	126
267	al30	17	female	2	female	0	2022-06-21	4	Week 3	124
268	al30	17	female	2	female	0	2022-06-22	4	Week 3	43
269	al30	17	female	2	female	0	2022-06-23	4	Week 3	126
270	al30	17	female	2	female	0	2022-06-25	4	Week 3	180
271	al30	17	female	2	female	0	2022-06-24	4	Week 3	71
272	al30	17	female	2	female	0	2022-06-27	5	Week 4	129
273	al30	17	female	2	female	0	2022-07-01	5	Week 4	1
274	al30	17	female	2	female	0	2022-07-03	5	Week 4	50
275	al30	17	female	2	female	0	2022-06-29	5	Week 4	81
276	al30	17	female	2	female	0	2022-06-30	5	Week 4	60
277	al30	17	female	2	female	0	2022-06-28	5	Week 4	80
278	al30	17	female	2	female	0	2022-07-02	5	Week 4	31
279	al30	17	female	2	female	0	2022-10-07	6	Follow up	156
280	al30	17	female	2	female	0	2022-10-04	6	Follow up	90
281	al30	17	female	2	female	0	2022-10-09	6	Follow up	52
282	al30	17	female	2	female	0	2022-10-03	6	Follow up	2
283	al30	17	female	2	female	0	2022-10-05	6	Follow up	113
284	al30	17	female	2	female	0	2022-10-06	6	Follow up	81
285	al30	17	female	2	female	0	2022-10-08	6	Follow up	171
286	an3	15	female	4	male	1	2022-05-31	1	Baseline	23
287	an3	15	female	4	male	1	2022-06-01	1	Baseline	133
288	an3	15	female	4	male	1	2022-06-04	1	Baseline	49
289	an3	15	female	4	male	1	2022-05-30	1	Baseline	105
290	an3	15	female	4	male	1	2022-06-03	1	Baseline	45
291	an3	15	female	4	male	1	2022-06-05	1	Baseline	60
292	an3	15	female	4	male	1	2022-06-02	1	Baseline	36
293	an3	15	female	4	male	1	2022-06-07	2	Week 1	51
294	an3	15	female	4	male	1	2022-06-08	2	Week 1	111
295	an3	15	female	4	male	1	2022-06-06	2	Week 1	22
296	an3	15	female	4	male	1	2022-06-12	2	Week 1	90
297	an3	15	female	4	male	1	2022-06-09	2	Week 1	59
298	an3	15	female	4	male	1	2022-06-10	2	Week 1	36
299	an3	15	female	4	male	1	2022-06-11	2	Week 1	67
300	an3	15	female	4	male	1	2022-06-14	3	Week 2	59
301	an3	15	female	4	male	1	2022-06-17	3	Week 2	161
302	an3	15	female	4	male	1	2022-06-18	3	Week 2	38
303	an3	15	female	4	male	1	2022-06-16	3	Week 2	57
304	an3	15	female	4	male	1	2022-06-19	3	Week 2	50
305	an3	15	female	4	male	1	2022-06-13	3	Week 2	92
306	an3	15	female	4	male	1	2022-06-15	3	Week 2	108
307	an3	15	female	4	male	1	2022-06-26	4	Week 3	139
308	an3	15	female	4	male	1	2022-06-23	4	Week 3	39
309	an3	15	female	4	male	1	2022-06-21	4	Week 3	26
310	an3	15	female	4	male	1	2022-06-20	4	Week 3	87
311	an3	15	female	4	male	1	2022-06-25	4	Week 3	84
312	an3	15	female	4	male	1	2022-06-22	4	Week 3	130
313	an3	15	female	4	male	1	2022-06-24	4	Week 3	104
314	an3	15	female	4	male	1	2022-06-28	5	Week 4	91
315	an3	15	female	4	male	1	2022-07-01	5	Week 4	52
316	an3	15	female	4	male	1	2022-07-02	5	Week 4	125
317	an3	15	female	4	male	1	2022-07-03	5	Week 4	61
318	an3	15	female	4	male	1	2022-06-30	5	Week 4	106
319	an3	15	female	4	male	1	2022-06-27	5	Week 4	158
320	an3	15	female	4	male	1	2022-06-29	5	Week 4	93
321	an3	15	female	4	male	1	2022-10-04	6	Follow up	73
322	an3	15	female	4	male	1	2022-10-06	6	Follow up	67
323	an3	15	female	4	male	1	2022-10-03	6	Follow up	118
324	an3	15	female	4	male	1	2022-10-09	6	Follow up	43
325	an3	15	female	4	male	1	2022-10-05	6	Follow up	92
326	an3	15	female	4	male	1	2022-10-08	6	Follow up	93
327	an3	15	female	4	male	1	2022-10-07	6	Follow up	58
328	ao23	20	male	6	male	1	2022-06-02	1	Baseline	21
329	ao23	20	male	6	male	1	2022-05-30	1	Baseline	240
330	ao23	20	male	6	male	1	2022-06-03	1	Baseline	20
331	ao23	20	male	6	male	1	2022-06-04	1	Baseline	75
332	ao23	20	male	6	male	1	2022-06-01	1	Baseline	196
333	ao23	20	male	6	male	1	2022-05-31	1	Baseline	73
334	ao23	20	male	6	male	1	2022-06-05	1	Baseline	125
335	ao23	20	male	6	male	1	2022-06-12	2	Week 1	111
336	ao23	20	male	6	male	1	2022-06-08	2	Week 1	90
337	ao23	20	male	6	male	1	2022-06-09	2	Week 1	120
338	ao23	20	male	6	male	1	2022-06-06	2	Week 1	240
339	ao23	20	male	6	male	1	2022-06-11	2	Week 1	89
340	ao23	20	male	6	male	1	2022-06-07	2	Week 1	91
341	ao23	20	male	6	male	1	2022-06-15	3	Week 2	62
342	ao23	20	male	6	male	1	2022-06-17	3	Week 2	63
343	ao23	20	male	6	male	1	2022-06-19	3	Week 2	67
344	ao23	20	male	6	male	1	2022-06-18	3	Week 2	36
345	ao23	20	male	6	male	1	2022-06-13	3	Week 2	0
346	ao23	20	male	6	male	1	2022-06-14	3	Week 2	31
347	ao23	20	male	6	male	1	2022-06-16	3	Week 2	32
348	ao23	20	male	6	male	1	2022-06-25	4	Week 3	88
349	ao23	20	male	6	male	1	2022-06-22	4	Week 3	0
350	ao23	20	male	6	male	1	2022-06-26	4	Week 3	30
351	ao23	20	male	6	male	1	2022-06-23	4	Week 3	0
352	ao23	20	male	6	male	1	2022-06-20	4	Week 3	60
353	ao23	20	male	6	male	1	2022-06-24	4	Week 3	20
354	ao23	20	male	6	male	1	2022-06-21	4	Week 3	41
355	ao23	20	male	6	male	1	2022-07-03	5	Week 4	67
356	ao23	20	male	6	male	1	2022-06-29	5	Week 4	21
357	ao23	20	male	6	male	1	2022-06-30	5	Week 4	71
358	ao23	20	male	6	male	1	2022-07-02	5	Week 4	71
359	ao23	20	male	6	male	1	2022-06-28	5	Week 4	76
360	ao23	20	male	6	male	1	2022-07-01	5	Week 4	13
361	ao23	20	male	6	male	1	2022-10-08	6	Follow up	19
362	ao23	20	male	6	male	1	2022-10-07	6	Follow up	20
363	ao23	20	male	6	male	1	2022-10-06	6	Follow up	19
364	ao23	20	male	6	male	1	2022-10-09	6	Follow up	22
365	ao23	20	male	6	male	1	2022-10-03	6	Follow up	20
366	ao23	20	male	6	male	1	2022-10-05	6	Follow up	15
367	ao23	20	male	6	male	1	2022-10-04	6	Follow up	25
368	ap31	16	female	1	female	0	2022-06-05	1	Baseline	76
369	ap31	16	female	1	female	0	2022-05-30	1	Baseline	179
370	ap31	16	female	1	female	0	2022-06-02	1	Baseline	175
371	ap31	16	female	1	female	0	2022-06-04	1	Baseline	49
372	ap31	16	female	1	female	0	2022-06-03	1	Baseline	76
373	ap31	16	female	1	female	0	2022-06-12	2	Week 1	60
374	ap31	16	female	1	female	0	2022-06-06	2	Week 1	68
375	ap31	16	female	1	female	0	2022-06-08	2	Week 1	170
376	ap31	16	female	1	female	0	2022-06-11	2	Week 1	79
377	ap31	16	female	1	female	0	2022-06-09	2	Week 1	72
378	ap31	16	female	1	female	0	2022-06-10	2	Week 1	84
379	ap31	16	female	1	female	0	2022-06-07	2	Week 1	86
380	ap31	16	female	1	female	0	2022-06-18	3	Week 2	86
381	ap31	16	female	1	female	0	2022-06-17	3	Week 2	57
382	ap31	16	female	1	female	0	2022-06-14	3	Week 2	55
383	ap31	16	female	1	female	0	2022-06-16	3	Week 2	40
384	ap31	16	female	1	female	0	2022-06-13	3	Week 2	71
385	ap31	16	female	1	female	0	2022-06-19	3	Week 2	64
386	ap31	16	female	1	female	0	2022-06-24	4	Week 3	82
387	ap31	16	female	1	female	0	2022-06-26	4	Week 3	65
388	ap31	16	female	1	female	0	2022-06-21	4	Week 3	65
389	ap31	16	female	1	female	0	2022-06-22	4	Week 3	60
390	ap31	16	female	1	female	0	2022-06-23	4	Week 3	69
391	ap31	16	female	1	female	0	2022-06-20	4	Week 3	56
392	ap31	16	female	1	female	0	2022-06-25	4	Week 3	86
393	ap31	16	female	1	female	0	2022-07-02	5	Week 4	93
394	ap31	16	female	1	female	0	2022-06-27	5	Week 4	140
395	ap31	16	female	1	female	0	2022-06-28	5	Week 4	128
396	ap31	16	female	1	female	0	2022-06-29	5	Week 4	136
397	ap31	16	female	1	female	0	2022-07-01	5	Week 4	70
398	ap31	16	female	1	female	0	2022-06-30	5	Week 4	54
399	ap31	16	female	1	female	0	2022-07-03	5	Week 4	63
400	ap31	16	female	1	female	0	2022-10-05	6	Follow up	53
401	ap31	16	female	1	female	0	2022-10-06	6	Follow up	155
402	ap31	16	female	1	female	0	2022-10-09	6	Follow up	135
403	ap31	16	female	1	female	0	2022-10-04	6	Follow up	142
404	ap31	16	female	1	female	0	2022-10-08	6	Follow up	107
405	ap31	16	female	1	female	0	2022-10-07	6	Follow up	160
406	ap31	16	female	1	female	0	2022-10-03	6	Follow up	154
407	ar24	17	female	2	female	0	2022-05-31	1	Baseline	26
408	ar24	17	female	2	female	0	2022-06-03	1	Baseline	86
409	ar24	17	female	2	female	0	2022-06-02	1	Baseline	42
410	ar24	17	female	2	female	0	2022-05-30	1	Baseline	41
411	ar24	17	female	2	female	0	2022-06-04	1	Baseline	369
412	ar24	17	female	2	female	0	2022-06-01	1	Baseline	71
413	ar24	17	female	2	female	0	2022-06-06	2	Week 1	2
414	ar24	17	female	2	female	0	2022-06-07	2	Week 1	50
415	ar24	17	female	2	female	0	2022-06-08	2	Week 1	13
416	ar24	17	female	2	female	0	2022-06-10	2	Week 1	192
417	ar24	17	female	2	female	0	2022-06-12	2	Week 1	276
418	ar24	17	female	2	female	0	2022-06-11	2	Week 1	261
419	ar24	17	female	2	female	0	2022-06-09	2	Week 1	65
420	ar24	17	female	2	female	0	2022-06-15	3	Week 2	76
421	ar24	17	female	2	female	0	2022-06-16	3	Week 2	240
422	ar24	17	female	2	female	0	2022-06-14	3	Week 2	47
423	ar24	17	female	2	female	0	2022-06-17	3	Week 2	107
424	ar24	17	female	2	female	0	2022-06-13	3	Week 2	81
425	ar24	17	female	2	female	0	2022-06-19	3	Week 2	130
426	ar24	17	female	2	female	0	2022-06-18	3	Week 2	410
427	ar24	17	female	2	female	0	2022-06-20	4	Week 3	105
428	ar24	17	female	2	female	0	2022-06-26	4	Week 3	180
429	ar24	17	female	2	female	0	2022-06-23	4	Week 3	44
430	ar24	17	female	2	female	0	2022-06-24	4	Week 3	24
431	ar24	17	female	2	female	0	2022-06-22	4	Week 3	50
432	ar24	17	female	2	female	0	2022-06-21	4	Week 3	33
433	ar24	17	female	2	female	0	2022-06-25	4	Week 3	190
434	ar24	17	female	2	female	0	2022-07-02	5	Week 4	159
435	ar24	17	female	2	female	0	2022-06-28	5	Week 4	91
436	ar24	17	female	2	female	0	2022-06-29	5	Week 4	73
437	ar24	17	female	2	female	0	2022-07-01	5	Week 4	83
438	ar24	17	female	2	female	0	2022-07-03	5	Week 4	265
439	ar24	17	female	2	female	0	2022-06-30	5	Week 4	136
440	ar24	17	female	2	female	0	2022-06-27	5	Week 4	58
441	ar24	17	female	2	female	0	2022-10-09	6	Follow up	150
442	ar24	17	female	2	female	0	2022-10-06	6	Follow up	55
443	ar24	17	female	2	female	0	2022-10-05	6	Follow up	64
444	ar24	17	female	2	female	0	2022-10-04	6	Follow up	77
445	ar24	17	female	2	female	0	2022-10-03	6	Follow up	34
446	ar24	17	female	2	female	0	2022-10-07	6	Follow up	52
447	ar24	17	female	2	female	0	2022-10-08	6	Follow up	181
448	ar27	18	female	1	female	0	2022-05-31	1	Baseline	203
449	ar27	18	female	1	female	0	2022-06-02	1	Baseline	134
450	ar27	18	female	1	female	0	2022-06-04	1	Baseline	173
451	ar27	18	female	1	female	0	2022-06-01	1	Baseline	175
452	ar27	18	female	1	female	0	2022-05-30	1	Baseline	30
453	ar27	18	female	1	female	0	2022-06-05	1	Baseline	78
454	ar27	18	female	1	female	0	2022-06-03	1	Baseline	294
455	ar27	18	female	1	female	0	2022-06-06	2	Week 1	166
456	ar27	18	female	1	female	0	2022-06-12	2	Week 1	309
457	ar27	18	female	1	female	0	2022-06-07	2	Week 1	177
458	ar27	18	female	1	female	0	2022-06-09	2	Week 1	132
459	ar27	18	female	1	female	0	2022-06-08	2	Week 1	199
460	ar27	18	female	1	female	0	2022-06-10	2	Week 1	83
461	ar27	18	female	1	female	0	2022-06-11	2	Week 1	79
462	ar27	18	female	1	female	0	2022-06-16	3	Week 2	86
463	ar27	18	female	1	female	0	2022-06-19	3	Week 2	261
464	ar27	18	female	1	female	0	2022-06-15	3	Week 2	169
465	ar27	18	female	1	female	0	2022-06-18	3	Week 2	309
466	ar27	18	female	1	female	0	2022-06-13	3	Week 2	108
467	ar27	18	female	1	female	0	2022-06-14	3	Week 2	167
468	ar27	18	female	1	female	0	2022-06-17	3	Week 2	260
469	ar27	18	female	1	female	0	2022-06-23	4	Week 3	77
470	ar27	18	female	1	female	0	2022-06-20	4	Week 3	136
471	ar27	18	female	1	female	0	2022-06-22	4	Week 3	171
472	ar27	18	female	1	female	0	2022-06-26	4	Week 3	44
473	ar27	18	female	1	female	0	2022-06-21	4	Week 3	227
474	ar27	18	female	1	female	0	2022-06-24	4	Week 3	117
475	ar27	18	female	1	female	0	2022-06-25	4	Week 3	105
476	ar27	18	female	1	female	0	2022-06-30	5	Week 4	82
477	ar27	18	female	1	female	0	2022-07-01	5	Week 4	45
478	ar27	18	female	1	female	0	2022-06-29	5	Week 4	117
479	ar27	18	female	1	female	0	2022-07-03	5	Week 4	0
480	ar27	18	female	1	female	0	2022-06-28	5	Week 4	180
481	ar27	18	female	1	female	0	2022-06-27	5	Week 4	15
482	ar27	18	female	1	female	0	2022-07-02	5	Week 4	124
483	ar27	18	female	1	female	0	2022-10-08	6	Follow up	172
484	ar27	18	female	1	female	0	2022-10-04	6	Follow up	208
485	ar27	18	female	1	female	0	2022-10-06	6	Follow up	105
486	ar27	18	female	1	female	0	2022-10-09	6	Follow up	160
487	ar27	18	female	1	female	0	2022-10-03	6	Follow up	182
488	ar27	18	female	1	female	0	2022-10-05	6	Follow up	54
489	ar27	18	female	1	female	0	2022-10-07	6	Follow up	107
490	ar5	16	female	1	female	0	2022-06-04	1	Baseline	120
491	ar5	16	female	1	female	0	2022-06-03	1	Baseline	0
492	ar5	16	female	1	female	0	2022-06-02	1	Baseline	25
493	ar5	16	female	1	female	0	2022-06-01	1	Baseline	29
494	ar5	16	female	1	female	0	2022-05-30	1	Baseline	33
495	ar5	16	female	1	female	0	2022-05-31	1	Baseline	149
496	ar5	16	female	1	female	0	2022-06-05	1	Baseline	30
497	ar5	16	female	1	female	0	2022-06-11	2	Week 1	94
498	ar5	16	female	1	female	0	2022-06-08	2	Week 1	12
499	ar5	16	female	1	female	0	2022-06-06	2	Week 1	0
500	ar5	16	female	1	female	0	2022-06-07	2	Week 1	114
501	ar5	16	female	1	female	0	2022-06-10	2	Week 1	11
502	ar5	16	female	1	female	0	2022-06-09	2	Week 1	35
503	ar5	16	female	1	female	0	2022-06-12	2	Week 1	35
504	ar5	16	female	1	female	0	2022-06-17	3	Week 2	120
505	ar5	16	female	1	female	0	2022-06-19	3	Week 2	34
506	ar5	16	female	1	female	0	2022-06-16	3	Week 2	25
507	ar5	16	female	1	female	0	2022-06-13	3	Week 2	240
508	ar5	16	female	1	female	0	2022-06-18	3	Week 2	187
509	ar5	16	female	1	female	0	2022-06-14	3	Week 2	0
510	ar5	16	female	1	female	0	2022-06-15	3	Week 2	0
511	ar5	16	female	1	female	0	2022-06-24	4	Week 3	68
512	ar5	16	female	1	female	0	2022-06-25	4	Week 3	240
513	ar5	16	female	1	female	0	2022-06-22	4	Week 3	58
514	ar5	16	female	1	female	0	2022-06-20	4	Week 3	82
515	ar5	16	female	1	female	0	2022-06-23	4	Week 3	41
516	ar5	16	female	1	female	0	2022-06-26	4	Week 3	80
517	ar5	16	female	1	female	0	2022-06-21	4	Week 3	105
518	ar5	16	female	1	female	0	2022-07-02	5	Week 4	187
519	ar5	16	female	1	female	0	2022-07-01	5	Week 4	24
520	ar5	16	female	1	female	0	2022-07-03	5	Week 4	99
521	ar5	16	female	1	female	0	2022-06-28	5	Week 4	102
522	ar5	16	female	1	female	0	2022-06-29	5	Week 4	139
523	ar5	16	female	1	female	0	2022-06-30	5	Week 4	44
524	ar5	16	female	1	female	0	2022-06-27	5	Week 4	112
525	ar5	16	female	1	female	0	2022-10-03	6	Follow up	75
526	ar5	16	female	1	female	0	2022-10-08	6	Follow up	306
527	ar5	16	female	1	female	0	2022-10-07	6	Follow up	152
528	ar5	16	female	1	female	0	2022-10-06	6	Follow up	136
529	ar5	16	female	1	female	0	2022-10-04	6	Follow up	55
530	ar5	16	female	1	female	0	2022-10-09	6	Follow up	121
531	ar5	16	female	1	female	0	2022-10-05	6	Follow up	84
532	as14	17	female	2	female	0	2022-05-31	1	Baseline	52
533	as14	17	female	2	female	0	2022-06-03	1	Baseline	115
534	as14	17	female	2	female	0	2022-05-30	1	Baseline	80
535	as14	17	female	2	female	0	2022-06-04	1	Baseline	41
536	as14	17	female	2	female	0	2022-06-02	1	Baseline	20
537	as14	17	female	2	female	0	2022-06-05	1	Baseline	91
538	as14	17	female	2	female	0	2022-06-01	1	Baseline	101
539	as14	17	female	2	female	0	2022-06-11	2	Week 1	108
540	as14	17	female	2	female	0	2022-06-09	2	Week 1	21
541	as14	17	female	2	female	0	2022-06-12	2	Week 1	19
542	as14	17	female	2	female	0	2022-06-08	2	Week 1	22
543	as14	17	female	2	female	0	2022-06-10	2	Week 1	28
544	as14	17	female	2	female	0	2022-06-07	2	Week 1	104
545	as14	17	female	2	female	0	2022-06-06	2	Week 1	21
546	as14	17	female	2	female	0	2022-06-13	3	Week 2	39
547	as14	17	female	2	female	0	2022-06-19	3	Week 2	41
548	as14	17	female	2	female	0	2022-06-17	3	Week 2	26
549	as14	17	female	2	female	0	2022-06-15	3	Week 2	19
550	as14	17	female	2	female	0	2022-06-14	3	Week 2	531
551	as14	17	female	2	female	0	2022-06-18	3	Week 2	44
552	as14	17	female	2	female	0	2022-06-16	3	Week 2	24
553	as14	17	female	2	female	0	2022-06-22	4	Week 3	38
554	as14	17	female	2	female	0	2022-06-24	4	Week 3	167
555	as14	17	female	2	female	0	2022-06-25	4	Week 3	240
556	as14	17	female	2	female	0	2022-06-23	4	Week 3	10
557	as14	17	female	2	female	0	2022-06-21	4	Week 3	9
558	as14	17	female	2	female	0	2022-06-20	4	Week 3	17
559	as14	17	female	2	female	0	2022-06-26	4	Week 3	260
560	as14	17	female	2	female	0	2022-06-28	5	Week 4	177
561	as14	17	female	2	female	0	2022-06-27	5	Week 4	301
562	as14	17	female	2	female	0	2022-07-01	5	Week 4	19
563	as14	17	female	2	female	0	2022-07-03	5	Week 4	10
564	as14	17	female	2	female	0	2022-06-30	5	Week 4	18
565	as14	17	female	2	female	0	2022-07-02	5	Week 4	147
566	as14	17	female	2	female	0	2022-06-29	5	Week 4	281
567	as14	17	female	2	female	0	2022-10-07	6	Follow up	40
568	as14	17	female	2	female	0	2022-10-09	6	Follow up	63
569	as14	17	female	2	female	0	2022-10-05	6	Follow up	60
570	as14	17	female	2	female	0	2022-10-06	6	Follow up	20
571	as14	17	female	2	female	0	2022-10-08	6	Follow up	40
572	as14	17	female	2	female	0	2022-10-03	6	Follow up	25
573	as14	17	female	2	female	0	2022-10-04	6	Follow up	51
574	as26	19	female	6	male	1	2022-06-05	1	Baseline	240
575	as26	19	female	6	male	1	2022-05-31	1	Baseline	175
576	as26	19	female	6	male	1	2022-06-04	1	Baseline	240
577	as26	19	female	6	male	1	2022-06-01	1	Baseline	115
578	as26	19	female	6	male	1	2022-06-02	1	Baseline	61
579	as26	19	female	6	male	1	2022-05-30	1	Baseline	137
580	as26	19	female	6	male	1	2022-06-09	2	Week 1	55
581	as26	19	female	6	male	1	2022-06-06	2	Week 1	116
582	as26	19	female	6	male	1	2022-06-11	2	Week 1	145
583	as26	19	female	6	male	1	2022-06-08	2	Week 1	14
584	as26	19	female	6	male	1	2022-06-10	2	Week 1	251
585	as26	19	female	6	male	1	2022-06-12	2	Week 1	57
586	as26	19	female	6	male	1	2022-06-07	2	Week 1	111
587	as26	19	female	6	male	1	2022-06-16	3	Week 2	43
588	as26	19	female	6	male	1	2022-06-13	3	Week 2	144
589	as26	19	female	6	male	1	2022-06-18	3	Week 2	114
590	as26	19	female	6	male	1	2022-06-17	3	Week 2	112
591	as26	19	female	6	male	1	2022-06-14	3	Week 2	96
592	as26	19	female	6	male	1	2022-06-19	3	Week 2	27
593	as26	19	female	6	male	1	2022-06-15	3	Week 2	62
594	as26	19	female	6	male	1	2022-06-20	4	Week 3	89
595	as26	19	female	6	male	1	2022-06-24	4	Week 3	165
596	as26	19	female	6	male	1	2022-06-21	4	Week 3	89
597	as26	19	female	6	male	1	2022-06-22	4	Week 3	26
598	as26	19	female	6	male	1	2022-06-26	4	Week 3	240
599	as26	19	female	6	male	1	2022-06-25	4	Week 3	77
600	as26	19	female	6	male	1	2022-06-30	5	Week 4	15
601	as26	19	female	6	male	1	2022-07-01	5	Week 4	75
602	as26	19	female	6	male	1	2022-07-03	5	Week 4	0
603	as26	19	female	6	male	1	2022-07-02	5	Week 4	360
604	as26	19	female	6	male	1	2022-06-27	5	Week 4	74
605	as26	19	female	6	male	1	2022-06-28	5	Week 4	153
606	as26	19	female	6	male	1	2022-06-29	5	Week 4	60
607	as26	19	female	6	male	1	2022-10-07	6	Follow up	141
608	as26	19	female	6	male	1	2022-10-05	6	Follow up	77
609	as26	19	female	6	male	1	2022-10-08	6	Follow up	124
610	as26	19	female	6	male	1	2022-10-09	6	Follow up	141
611	as26	19	female	6	male	1	2022-10-04	6	Follow up	91
612	as26	19	female	6	male	1	2022-10-03	6	Follow up	151
613	as26	19	female	6	male	1	2022-10-06	6	Follow up	0
614	av5	15	female	1	female	0	2022-05-30	1	Baseline	51
615	av5	15	female	1	female	0	2022-06-02	1	Baseline	43
616	av5	15	female	1	female	0	2022-05-31	1	Baseline	0
617	av5	15	female	1	female	0	2022-06-04	1	Baseline	376
618	av5	15	female	1	female	0	2022-06-01	1	Baseline	72
619	av5	15	female	1	female	0	2022-06-03	1	Baseline	210
620	av5	15	female	1	female	0	2022-06-06	2	Week 1	170
621	av5	15	female	1	female	0	2022-06-08	2	Week 1	146
622	av5	15	female	1	female	0	2022-06-10	2	Week 1	124
623	av5	15	female	1	female	0	2022-06-09	2	Week 1	166
624	av5	15	female	1	female	0	2022-06-12	2	Week 1	268
625	av5	15	female	1	female	0	2022-06-11	2	Week 1	251
626	av5	15	female	1	female	0	2022-06-17	3	Week 2	259
627	av5	15	female	1	female	0	2022-06-18	3	Week 2	58
628	av5	15	female	1	female	0	2022-06-15	3	Week 2	238
629	av5	15	female	1	female	0	2022-06-14	3	Week 2	207
630	av5	15	female	1	female	0	2022-06-13	3	Week 2	270
631	av5	15	female	1	female	0	2022-06-24	4	Week 3	536
632	av5	15	female	1	female	0	2022-06-21	4	Week 3	306
633	av5	15	female	1	female	0	2022-06-23	4	Week 3	217
634	av5	15	female	1	female	0	2022-06-20	4	Week 3	263
635	av5	15	female	1	female	0	2022-06-30	5	Week 4	420
636	av5	15	female	1	female	0	2022-06-27	5	Week 4	381
637	av5	15	female	1	female	0	2022-06-28	5	Week 4	265
638	av5	15	female	1	female	0	2022-07-03	5	Week 4	462
639	av5	15	female	1	female	0	2022-06-29	5	Week 4	388
640	av5	15	female	1	female	0	2022-07-01	5	Week 4	247
641	av5	15	female	1	female	0	2022-07-02	5	Week 4	292
642	av5	15	female	1	female	0	2022-10-03	6	Follow up	326
643	av5	15	female	1	female	0	2022-10-09	6	Follow up	47
644	av5	15	female	1	female	0	2022-10-05	6	Follow up	298
645	av5	15	female	1	female	0	2022-10-07	6	Follow up	262
646	av5	15	female	1	female	0	2022-10-08	6	Follow up	306
647	av5	15	female	1	female	0	2022-10-06	6	Follow up	222
648	av5	15	female	1	female	0	2022-10-04	6	Follow up	344
649	bw28	16	male	5	male	1	2022-06-05	1	Baseline	91
650	bw28	16	male	5	male	1	2022-06-04	1	Baseline	71
651	bw28	16	male	5	male	1	2022-06-03	1	Baseline	30
652	bw28	16	male	5	male	1	2022-06-02	1	Baseline	21
653	bw28	16	male	5	male	1	2022-06-01	1	Baseline	65
654	bw28	16	male	5	male	1	2022-05-30	1	Baseline	20
655	bw28	16	male	5	male	1	2022-06-06	2	Week 1	105
656	bw28	16	male	5	male	1	2022-06-11	2	Week 1	89
657	bw28	16	male	5	male	1	2022-06-07	2	Week 1	24
658	bw28	16	male	5	male	1	2022-06-10	2	Week 1	76
659	bw28	16	male	5	male	1	2022-06-09	2	Week 1	20
660	bw28	16	male	5	male	1	2022-06-08	2	Week 1	90
661	bw28	16	male	5	male	1	2022-06-18	3	Week 2	87
662	bw28	16	male	5	male	1	2022-06-17	3	Week 2	79
663	bw28	16	male	5	male	1	2022-06-14	3	Week 2	26
664	bw28	16	male	5	male	1	2022-06-15	3	Week 2	79
665	bw28	16	male	5	male	1	2022-06-16	3	Week 2	62
666	bw28	16	male	5	male	1	2022-06-13	3	Week 2	62
667	bw28	16	male	5	male	1	2022-06-21	4	Week 3	80
668	bw28	16	male	5	male	1	2022-06-20	4	Week 3	29
669	bw28	16	male	5	male	1	2022-06-24	4	Week 3	77
670	bw28	16	male	5	male	1	2022-06-22	4	Week 3	52
671	bw28	16	male	5	male	1	2022-06-25	4	Week 3	19
672	bw28	16	male	5	male	1	2022-06-26	4	Week 3	91
673	bw28	16	male	5	male	1	2022-06-23	4	Week 3	20
674	bw28	16	male	5	male	1	2022-07-02	5	Week 4	80
675	bw28	16	male	5	male	1	2022-07-01	5	Week 4	16
676	bw28	16	male	5	male	1	2022-06-27	5	Week 4	62
677	bw28	16	male	5	male	1	2022-06-29	5	Week 4	69
678	bw28	16	male	5	male	1	2022-07-03	5	Week 4	79
679	bw28	16	male	5	male	1	2022-06-30	5	Week 4	20
680	bw28	16	male	5	male	1	2022-06-28	5	Week 4	69
681	bw28	16	male	5	male	1	2022-10-06	6	Follow up	119
682	bw28	16	male	5	male	1	2022-10-04	6	Follow up	91
683	bw28	16	male	5	male	1	2022-10-09	6	Follow up	120
684	bw28	16	male	5	male	1	2022-10-05	6	Follow up	15
685	bw28	16	male	5	male	1	2022-10-03	6	Follow up	5
686	bw28	16	male	5	male	1	2022-10-08	6	Follow up	122
687	bw28	16	male	5	male	1	2022-10-07	6	Follow up	12
688	ca16	17	male	5	male	1	2022-06-04	1	Baseline	180
689	ca16	17	male	5	male	1	2022-05-30	1	Baseline	250
690	ca16	17	male	5	male	1	2022-06-03	1	Baseline	30
691	ca16	17	male	5	male	1	2022-06-01	1	Baseline	56
692	ca16	17	male	5	male	1	2022-06-05	1	Baseline	76
693	ca16	17	male	5	male	1	2022-05-31	1	Baseline	120
694	ca16	17	male	5	male	1	2022-06-02	1	Baseline	30
695	ca16	17	male	5	male	1	2022-06-10	2	Week 1	70
696	ca16	17	male	5	male	1	2022-06-07	2	Week 1	70
697	ca16	17	male	5	male	1	2022-06-11	2	Week 1	165
698	ca16	17	male	5	male	1	2022-06-12	2	Week 1	76
699	ca16	17	male	5	male	1	2022-06-06	2	Week 1	120
700	ca16	17	male	5	male	1	2022-06-09	2	Week 1	106
701	ca16	17	male	5	male	1	2022-06-17	3	Week 2	0
702	ca16	17	male	5	male	1	2022-06-19	3	Week 2	0
703	ca16	17	male	5	male	1	2022-06-15	3	Week 2	90
704	ca16	17	male	5	male	1	2022-06-18	3	Week 2	0
705	ca16	17	male	5	male	1	2022-06-14	3	Week 2	100
706	ca16	17	male	5	male	1	2022-06-13	3	Week 2	45
707	ca16	17	male	5	male	1	2022-06-16	3	Week 2	129
708	ca16	17	male	5	male	1	2022-06-20	4	Week 3	37
709	ca16	17	male	5	male	1	2022-06-26	4	Week 3	69
710	ca16	17	male	5	male	1	2022-06-21	4	Week 3	29
711	ca16	17	male	5	male	1	2022-06-25	4	Week 3	44
712	ca16	17	male	5	male	1	2022-06-22	4	Week 3	43
713	ca16	17	male	5	male	1	2022-06-23	4	Week 3	60
714	ca16	17	male	5	male	1	2022-07-03	5	Week 4	49
715	ca16	17	male	5	male	1	2022-06-30	5	Week 4	150
716	ca16	17	male	5	male	1	2022-06-28	5	Week 4	98
717	ca16	17	male	5	male	1	2022-06-27	5	Week 4	101
718	ca16	17	male	5	male	1	2022-07-02	5	Week 4	0
719	ca16	17	male	5	male	1	2022-07-01	5	Week 4	150
720	ca16	17	male	5	male	1	2022-06-29	5	Week 4	0
721	ca16	17	male	5	male	1	2022-10-06	6	Follow up	149
722	ca16	17	male	5	male	1	2022-10-04	6	Follow up	0
723	ca16	17	male	5	male	1	2022-10-07	6	Follow up	150
724	ca16	17	male	5	male	1	2022-10-09	6	Follow up	0
725	ca16	17	male	5	male	1	2022-10-05	6	Follow up	150
726	ca16	17	male	5	male	1	2022-10-03	6	Follow up	0
727	ca16	17	male	5	male	1	2022-10-08	6	Follow up	0
728	cf8	17	male	5	male	1	2022-06-05	1	Baseline	180
729	cf8	17	male	5	male	1	2022-06-04	1	Baseline	30
730	cf8	17	male	5	male	1	2022-06-01	1	Baseline	20
731	cf8	17	male	5	male	1	2022-05-31	1	Baseline	120
732	cf8	17	male	5	male	1	2022-05-30	1	Baseline	49
733	cf8	17	male	5	male	1	2022-06-03	1	Baseline	21
734	cf8	17	male	5	male	1	2022-06-02	1	Baseline	112
735	cf8	17	male	5	male	1	2022-06-08	2	Week 1	25
736	cf8	17	male	5	male	1	2022-06-07	2	Week 1	75
737	cf8	17	male	5	male	1	2022-06-06	2	Week 1	60
738	cf8	17	male	5	male	1	2022-06-11	2	Week 1	20
739	cf8	17	male	5	male	1	2022-06-12	2	Week 1	60
740	cf8	17	male	5	male	1	2022-06-10	2	Week 1	60
741	cf8	17	male	5	male	1	2022-06-09	2	Week 1	41
742	cf8	17	male	5	male	1	2022-06-15	3	Week 2	21
743	cf8	17	male	5	male	1	2022-06-14	3	Week 2	21
744	cf8	17	male	5	male	1	2022-06-13	3	Week 2	15
745	cf8	17	male	5	male	1	2022-06-18	3	Week 2	61
746	cf8	17	male	5	male	1	2022-06-16	3	Week 2	16
747	cf8	17	male	5	male	1	2022-06-17	3	Week 2	120
748	cf8	17	male	5	male	1	2022-06-22	4	Week 3	18
749	cf8	17	male	5	male	1	2022-06-20	4	Week 3	23
750	cf8	17	male	5	male	1	2022-06-23	4	Week 3	12
751	cf8	17	male	5	male	1	2022-06-25	4	Week 3	24
752	cf8	17	male	5	male	1	2022-06-24	4	Week 3	28
753	cf8	17	male	5	male	1	2022-06-26	4	Week 3	22
754	cf8	17	male	5	male	1	2022-06-21	4	Week 3	20
755	cf8	17	male	5	male	1	2022-06-30	5	Week 4	90
756	cf8	17	male	5	male	1	2022-07-01	5	Week 4	20
757	cf8	17	male	5	male	1	2022-06-27	5	Week 4	22
758	cf8	17	male	5	male	1	2022-07-02	5	Week 4	16
759	cf8	17	male	5	male	1	2022-07-03	5	Week 4	186
760	cf8	17	male	5	male	1	2022-06-29	5	Week 4	91
761	cf8	17	male	5	male	1	2022-06-28	5	Week 4	24
762	cf8	17	male	5	male	1	2022-10-06	6	Follow up	46
763	cf8	17	male	5	male	1	2022-10-04	6	Follow up	30
764	cf8	17	male	5	male	1	2022-10-05	6	Follow up	19
765	cf8	17	male	5	male	1	2022-10-07	6	Follow up	121
766	cf8	17	male	5	male	1	2022-10-03	6	Follow up	30
767	cf8	17	male	5	male	1	2022-10-09	6	Follow up	25
768	cf8	17	male	5	male	1	2022-10-08	6	Follow up	34
769	cs18	16	female	4	male	1	2022-05-31	1	Baseline	93
770	cs18	16	female	4	male	1	2022-06-05	1	Baseline	29
771	cs18	16	female	4	male	1	2022-05-30	1	Baseline	92
772	cs18	16	female	4	male	1	2022-06-01	1	Baseline	166
773	cs18	16	female	4	male	1	2022-06-03	1	Baseline	326
774	cs18	16	female	4	male	1	2022-06-02	1	Baseline	253
775	cs18	16	female	4	male	1	2022-06-04	1	Baseline	184
776	cs18	16	female	4	male	1	2022-06-09	2	Week 1	86
777	cs18	16	female	4	male	1	2022-06-10	2	Week 1	116
778	cs18	16	female	4	male	1	2022-06-12	2	Week 1	120
779	cs18	16	female	4	male	1	2022-06-11	2	Week 1	125
780	cs18	16	female	4	male	1	2022-06-06	2	Week 1	83
781	cs18	16	female	4	male	1	2022-06-07	2	Week 1	169
782	cs18	16	female	4	male	1	2022-06-08	2	Week 1	90
783	cs18	16	female	4	male	1	2022-06-19	3	Week 2	238
784	cs18	16	female	4	male	1	2022-06-17	3	Week 2	0
785	cs18	16	female	4	male	1	2022-06-15	3	Week 2	114
786	cs18	16	female	4	male	1	2022-06-14	3	Week 2	105
787	cs18	16	female	4	male	1	2022-06-13	3	Week 2	51
788	cs18	16	female	4	male	1	2022-06-16	3	Week 2	77
789	cs18	16	female	4	male	1	2022-06-18	3	Week 2	142
790	cs18	16	female	4	male	1	2022-06-20	4	Week 3	100
791	cs18	16	female	4	male	1	2022-06-25	4	Week 3	111
792	cs18	16	female	4	male	1	2022-06-23	4	Week 3	208
793	cs18	16	female	4	male	1	2022-06-22	4	Week 3	64
794	cs18	16	female	4	male	1	2022-06-26	4	Week 3	40
795	cs18	16	female	4	male	1	2022-06-24	4	Week 3	70
796	cs18	16	female	4	male	1	2022-07-03	5	Week 4	82
797	cs18	16	female	4	male	1	2022-06-30	5	Week 4	260
798	cs18	16	female	4	male	1	2022-07-01	5	Week 4	82
799	cs18	16	female	4	male	1	2022-06-29	5	Week 4	120
800	cs18	16	female	4	male	1	2022-07-02	5	Week 4	162
801	cs18	16	female	4	male	1	2022-06-27	5	Week 4	34
802	cs18	16	female	4	male	1	2022-06-28	5	Week 4	232
803	cs18	16	female	4	male	1	2022-10-07	6	Follow up	240
804	cs18	16	female	4	male	1	2022-10-09	6	Follow up	87
805	cs18	16	female	4	male	1	2022-10-03	6	Follow up	26
806	cs18	16	female	4	male	1	2022-10-04	6	Follow up	60
807	cs18	16	female	4	male	1	2022-10-06	6	Follow up	19
808	cs18	16	female	4	male	1	2022-10-05	6	Follow up	162
809	cs18	16	female	4	male	1	2022-10-08	6	Follow up	90
810	do27	15	male	3	male	0	2022-06-02	1	Baseline	175
811	do27	15	male	3	male	0	2022-06-04	1	Baseline	170
812	do27	15	male	3	male	0	2022-06-05	1	Baseline	124
813	do27	15	male	3	male	0	2022-06-01	1	Baseline	168
814	do27	15	male	3	male	0	2022-05-30	1	Baseline	504
815	do27	15	male	3	male	0	2022-05-31	1	Baseline	122
816	do27	15	male	3	male	0	2022-06-03	1	Baseline	52
817	do27	15	male	3	male	0	2022-06-08	2	Week 1	175
818	do27	15	male	3	male	0	2022-06-11	2	Week 1	282
819	do27	15	male	3	male	0	2022-06-07	2	Week 1	94
820	do27	15	male	3	male	0	2022-06-12	2	Week 1	120
821	do27	15	male	3	male	0	2022-06-10	2	Week 1	199
822	do27	15	male	3	male	0	2022-06-06	2	Week 1	120
823	do27	15	male	3	male	0	2022-06-09	2	Week 1	207
824	do27	15	male	3	male	0	2022-06-18	3	Week 2	105
825	do27	15	male	3	male	0	2022-06-16	3	Week 2	150
826	do27	15	male	3	male	0	2022-06-15	3	Week 2	201
827	do27	15	male	3	male	0	2022-06-17	3	Week 2	116
828	do27	15	male	3	male	0	2022-06-13	3	Week 2	92
829	do27	15	male	3	male	0	2022-06-14	3	Week 2	105
830	do27	15	male	3	male	0	2022-06-19	3	Week 2	121
831	do27	15	male	3	male	0	2022-06-20	4	Week 3	105
832	do27	15	male	3	male	0	2022-10-03	6	Follow up	301
833	do27	15	male	3	male	0	2022-10-04	6	Follow up	306
834	do27	15	male	3	male	0	2022-10-07	6	Follow up	281
835	do27	15	male	3	male	0	2022-10-08	6	Follow up	119
836	do27	15	male	3	male	0	2022-10-09	6	Follow up	300
837	do27	15	male	3	male	0	2022-10-05	6	Follow up	300
838	do27	15	male	3	male	0	2022-10-06	6	Follow up	270
839	dv22	16	female	2	female	0	2022-06-03	1	Baseline	100
840	dv22	16	female	2	female	0	2022-06-02	1	Baseline	80
841	dv22	16	female	2	female	0	2022-05-31	1	Baseline	83
842	dv22	16	female	2	female	0	2022-06-04	1	Baseline	77
843	dv22	16	female	2	female	0	2022-05-30	1	Baseline	78
844	dv22	16	female	2	female	0	2022-06-01	1	Baseline	64
845	dv22	16	female	2	female	0	2022-06-09	2	Week 1	131
846	dv22	16	female	2	female	0	2022-06-10	2	Week 1	75
847	dv22	16	female	2	female	0	2022-06-07	2	Week 1	172
848	dv22	16	female	2	female	0	2022-06-08	2	Week 1	85
849	dv22	16	female	2	female	0	2022-06-06	2	Week 1	75
850	dv22	16	female	2	female	0	2022-06-12	2	Week 1	325
851	dv22	16	female	2	female	0	2022-06-11	2	Week 1	67
852	dv22	16	female	2	female	0	2022-06-19	3	Week 2	43
853	dv22	16	female	2	female	0	2022-06-17	3	Week 2	82
854	dv22	16	female	2	female	0	2022-06-16	3	Week 2	60
855	dv22	16	female	2	female	0	2022-06-14	3	Week 2	141
856	dv22	16	female	2	female	0	2022-06-18	3	Week 2	100
857	dv22	16	female	2	female	0	2022-06-13	3	Week 2	46
858	dv22	16	female	2	female	0	2022-06-15	3	Week 2	101
859	dv22	16	female	2	female	0	2022-06-25	4	Week 3	101
860	dv22	16	female	2	female	0	2022-06-23	4	Week 3	77
861	dv22	16	female	2	female	0	2022-06-20	4	Week 3	76
862	dv22	16	female	2	female	0	2022-06-24	4	Week 3	71
863	dv22	16	female	2	female	0	2022-06-21	4	Week 3	118
864	dv22	16	female	2	female	0	2022-06-26	4	Week 3	40
865	dv22	16	female	2	female	0	2022-06-22	4	Week 3	240
866	dv22	16	female	2	female	0	2022-06-29	5	Week 4	15
867	dv22	16	female	2	female	0	2022-07-02	5	Week 4	32
868	dv22	16	female	2	female	0	2022-06-30	5	Week 4	317
869	dv22	16	female	2	female	0	2022-07-03	5	Week 4	72
870	dv22	16	female	2	female	0	2022-06-27	5	Week 4	92
871	dv22	16	female	2	female	0	2022-07-01	5	Week 4	143
872	dv22	16	female	2	female	0	2022-06-28	5	Week 4	136
873	dv22	16	female	2	female	0	2022-10-07	6	Follow up	51
874	dv22	16	female	2	female	0	2022-10-03	6	Follow up	60
875	dv22	16	female	2	female	0	2022-10-05	6	Follow up	71
876	dv22	16	female	2	female	0	2022-10-09	6	Follow up	60
877	dv22	16	female	2	female	0	2022-10-08	6	Follow up	45
878	dv22	16	female	2	female	0	2022-10-06	6	Follow up	75
879	dv22	16	female	2	female	0	2022-10-04	6	Follow up	91
880	ea19	15	female	4	male	1	2022-06-02	1	Baseline	138
881	ea19	15	female	4	male	1	2022-06-01	1	Baseline	124
882	ea19	15	female	4	male	1	2022-05-30	1	Baseline	181
883	ea19	15	female	4	male	1	2022-06-05	1	Baseline	34
884	ea19	15	female	4	male	1	2022-05-31	1	Baseline	160
885	ea19	15	female	4	male	1	2022-06-04	1	Baseline	39
886	ea19	15	female	4	male	1	2022-06-03	1	Baseline	212
887	ea19	15	female	4	male	1	2022-06-09	2	Week 1	97
888	ea19	15	female	4	male	1	2022-06-06	2	Week 1	38
889	ea19	15	female	4	male	1	2022-06-07	2	Week 1	216
890	ea19	15	female	4	male	1	2022-06-08	2	Week 1	92
891	ea19	15	female	4	male	1	2022-06-10	2	Week 1	85
892	ea19	15	female	4	male	1	2022-06-12	2	Week 1	115
893	ea19	15	female	4	male	1	2022-06-11	2	Week 1	284
894	ea19	15	female	4	male	1	2022-06-14	3	Week 2	199
895	ea19	15	female	4	male	1	2022-06-19	3	Week 2	73
896	ea19	15	female	4	male	1	2022-06-16	3	Week 2	51
897	ea19	15	female	4	male	1	2022-06-18	3	Week 2	337
898	ea19	15	female	4	male	1	2022-06-13	3	Week 2	52
899	ea19	15	female	4	male	1	2022-06-15	3	Week 2	103
900	ea19	15	female	4	male	1	2022-06-22	4	Week 3	53
901	ea19	15	female	4	male	1	2022-06-20	4	Week 3	66
902	ea19	15	female	4	male	1	2022-06-21	4	Week 3	404
903	ea19	15	female	4	male	1	2022-06-26	4	Week 3	240
904	ea19	15	female	4	male	1	2022-06-25	4	Week 3	240
905	ea19	15	female	4	male	1	2022-06-23	4	Week 3	98
906	ea19	15	female	4	male	1	2022-06-24	4	Week 3	170
907	ea19	15	female	4	male	1	2022-06-28	5	Week 4	242
908	ea19	15	female	4	male	1	2022-07-02	5	Week 4	31
909	ea19	15	female	4	male	1	2022-07-03	5	Week 4	120
910	ea19	15	female	4	male	1	2022-06-29	5	Week 4	50
911	ea19	15	female	4	male	1	2022-06-27	5	Week 4	80
912	ea19	15	female	4	male	1	2022-06-30	5	Week 4	50
913	ea19	15	female	4	male	1	2022-07-01	5	Week 4	44
914	ea19	15	female	4	male	1	2022-10-07	6	Follow up	173
915	ea19	15	female	4	male	1	2022-10-09	6	Follow up	51
916	ea19	15	female	4	male	1	2022-10-06	6	Follow up	155
917	ea19	15	female	4	male	1	2022-10-08	6	Follow up	45
918	ea19	15	female	4	male	1	2022-10-04	6	Follow up	222
919	ea19	15	female	4	male	1	2022-10-03	6	Follow up	117
920	ea19	15	female	4	male	1	2022-10-05	6	Follow up	120
921	ea5	16	female	1	female	0	2022-06-04	1	Baseline	243
922	ea5	16	female	1	female	0	2022-06-02	1	Baseline	24
923	ea5	16	female	1	female	0	2022-06-03	1	Baseline	63
924	ea5	16	female	1	female	0	2022-06-01	1	Baseline	20
925	ea5	16	female	1	female	0	2022-06-05	1	Baseline	175
926	ea5	16	female	1	female	0	2022-05-30	1	Baseline	150
927	ea5	16	female	1	female	0	2022-05-31	1	Baseline	1
928	ea5	16	female	1	female	0	2022-06-07	2	Week 1	13
929	ea5	16	female	1	female	0	2022-06-10	2	Week 1	49
930	ea5	16	female	1	female	0	2022-06-12	2	Week 1	121
931	ea5	16	female	1	female	0	2022-06-09	2	Week 1	21
932	ea5	16	female	1	female	0	2022-06-08	2	Week 1	30
933	ea5	16	female	1	female	0	2022-06-06	2	Week 1	51
934	ea5	16	female	1	female	0	2022-06-11	2	Week 1	64
935	ea5	16	female	1	female	0	2022-06-17	3	Week 2	124
936	ea5	16	female	1	female	0	2022-06-18	3	Week 2	127
937	ea5	16	female	1	female	0	2022-06-15	3	Week 2	38
938	ea5	16	female	1	female	0	2022-06-13	3	Week 2	140
939	ea5	16	female	1	female	0	2022-06-19	3	Week 2	210
940	ea5	16	female	1	female	0	2022-06-16	3	Week 2	167
941	ea5	16	female	1	female	0	2022-06-14	3	Week 2	43
942	ea5	16	female	1	female	0	2022-06-24	4	Week 3	76
943	ea5	16	female	1	female	0	2022-06-21	4	Week 3	70
944	ea5	16	female	1	female	0	2022-06-20	4	Week 3	207
945	ea5	16	female	1	female	0	2022-06-23	4	Week 3	240
946	ea5	16	female	1	female	0	2022-06-26	4	Week 3	120
947	ea5	16	female	1	female	0	2022-06-22	4	Week 3	112
948	ea5	16	female	1	female	0	2022-06-25	4	Week 3	110
949	ea5	16	female	1	female	0	2022-06-29	5	Week 4	57
950	ea5	16	female	1	female	0	2022-06-27	5	Week 4	159
951	ea5	16	female	1	female	0	2022-07-01	5	Week 4	89
952	ea5	16	female	1	female	0	2022-06-30	5	Week 4	154
953	ea5	16	female	1	female	0	2022-07-02	5	Week 4	156
954	ea5	16	female	1	female	0	2022-07-03	5	Week 4	71
955	ea5	16	female	1	female	0	2022-06-28	5	Week 4	93
956	ea5	16	female	1	female	0	2022-10-03	6	Follow up	172
957	ea5	16	female	1	female	0	2022-10-04	6	Follow up	43
958	ea5	16	female	1	female	0	2022-10-07	6	Follow up	101
959	ea5	16	female	1	female	0	2022-10-08	6	Follow up	314
960	ea5	16	female	1	female	0	2022-10-09	6	Follow up	305
961	ea5	16	female	1	female	0	2022-10-05	6	Follow up	27
962	ea5	16	female	1	female	0	2022-10-06	6	Follow up	197
963	eg8	17	female	1	female	0	2022-05-30	1	Baseline	0
964	eg8	17	female	1	female	0	2022-06-11	2	Week 1	196
965	eg8	17	female	1	female	0	2022-06-12	2	Week 1	175
966	eg8	17	female	1	female	0	2022-06-15	3	Week 2	171
967	eg8	17	female	1	female	0	2022-06-13	3	Week 2	170
968	eg8	17	female	1	female	0	2022-06-14	3	Week 2	190
969	eg8	17	female	1	female	0	2022-06-18	3	Week 2	267
970	eg8	17	female	1	female	0	2022-06-16	3	Week 2	195
971	eg8	17	female	1	female	0	2022-06-19	3	Week 2	217
972	eg8	17	female	1	female	0	2022-06-26	4	Week 3	240
973	eg8	17	female	1	female	0	2022-06-20	4	Week 3	202
974	eg8	17	female	1	female	0	2022-06-25	4	Week 3	311
975	eg8	17	female	1	female	0	2022-06-23	4	Week 3	210
976	eg8	17	female	1	female	0	2022-06-24	4	Week 3	202
977	eg8	17	female	1	female	0	2022-06-21	4	Week 3	195
978	eg8	17	female	1	female	0	2022-06-22	4	Week 3	220
979	eg8	17	female	1	female	0	2022-07-01	5	Week 4	150
980	eg8	17	female	1	female	0	2022-06-30	5	Week 4	220
981	eg8	17	female	1	female	0	2022-06-28	5	Week 4	210
982	eg8	17	female	1	female	0	2022-06-27	5	Week 4	310
983	eg8	17	female	1	female	0	2022-07-02	5	Week 4	321
984	eg8	17	female	1	female	0	2022-07-03	5	Week 4	335
985	eg8	17	female	1	female	0	2022-06-29	5	Week 4	140
986	eg8	17	female	1	female	0	2022-10-09	6	Follow up	60
987	eg8	17	female	1	female	0	2022-10-08	6	Follow up	360
988	eg8	17	female	1	female	0	2022-10-03	6	Follow up	90
989	eg8	17	female	1	female	0	2022-10-04	6	Follow up	256
990	eg8	17	female	1	female	0	2022-10-06	6	Follow up	185
991	eg8	17	female	1	female	0	2022-10-05	6	Follow up	75
992	eg8	17	female	1	female	0	2022-10-07	6	Follow up	105
993	em18	15	female	4	male	1	2022-06-03	1	Baseline	62
994	em18	15	female	4	male	1	2022-06-01	1	Baseline	116
995	em18	15	female	4	male	1	2022-06-05	1	Baseline	80
996	em18	15	female	4	male	1	2022-06-02	1	Baseline	136
997	em18	15	female	4	male	1	2022-05-31	1	Baseline	116
998	em18	15	female	4	male	1	2022-06-04	1	Baseline	86
999	em18	15	female	4	male	1	2022-05-30	1	Baseline	141
1000	em18	15	female	4	male	1	2022-06-07	2	Week 1	111
1001	em18	15	female	4	male	1	2022-06-11	2	Week 1	157
1002	em18	15	female	4	male	1	2022-06-08	2	Week 1	21
1003	em18	15	female	4	male	1	2022-06-06	2	Week 1	61
1004	em18	15	female	4	male	1	2022-06-12	2	Week 1	87
1005	em18	15	female	4	male	1	2022-06-09	2	Week 1	232
1006	em18	15	female	4	male	1	2022-06-10	2	Week 1	160
1007	em18	15	female	4	male	1	2022-06-16	3	Week 2	213
1008	em18	15	female	4	male	1	2022-06-13	3	Week 2	31
1009	em18	15	female	4	male	1	2022-06-18	3	Week 2	154
1010	em18	15	female	4	male	1	2022-06-14	3	Week 2	115
1011	em18	15	female	4	male	1	2022-06-17	3	Week 2	35
1012	em18	15	female	4	male	1	2022-06-19	3	Week 2	36
1013	em18	15	female	4	male	1	2022-06-15	3	Week 2	107
1014	em18	15	female	4	male	1	2022-06-21	4	Week 3	93
1015	em18	15	female	4	male	1	2022-06-25	4	Week 3	172
1016	em18	15	female	4	male	1	2022-06-22	4	Week 3	60
1017	em18	15	female	4	male	1	2022-06-20	4	Week 3	111
1018	em18	15	female	4	male	1	2022-06-26	4	Week 3	171
1019	em18	15	female	4	male	1	2022-06-23	4	Week 3	210
1020	em18	15	female	4	male	1	2022-06-24	4	Week 3	32
1021	em18	15	female	4	male	1	2022-06-29	5	Week 4	200
1022	em18	15	female	4	male	1	2022-07-03	5	Week 4	57
1023	em18	15	female	4	male	1	2022-06-27	5	Week 4	148
1024	em18	15	female	4	male	1	2022-06-30	5	Week 4	69
1025	em18	15	female	4	male	1	2022-07-02	5	Week 4	41
1026	em18	15	female	4	male	1	2022-07-01	5	Week 4	60
1027	em18	15	female	4	male	1	2022-06-28	5	Week 4	82
1028	em18	15	female	4	male	1	2022-10-07	6	Follow up	61
1029	em18	15	female	4	male	1	2022-10-09	6	Follow up	94
1030	em18	15	female	4	male	1	2022-10-08	6	Follow up	61
1031	em18	15	female	4	male	1	2022-10-04	6	Follow up	217
1032	em18	15	female	4	male	1	2022-10-03	6	Follow up	124
1033	em18	15	female	4	male	1	2022-10-05	6	Follow up	93
1034	em18	15	female	4	male	1	2022-10-06	6	Follow up	172
1035	es13	18	female	2	female	0	2022-06-04	1	Baseline	133
1036	es13	18	female	2	female	0	2022-05-30	1	Baseline	266
1037	es13	18	female	2	female	0	2022-06-02	1	Baseline	48
1038	es13	18	female	2	female	0	2022-06-03	1	Baseline	27
1039	es13	18	female	2	female	0	2022-06-01	1	Baseline	90
1040	es13	18	female	2	female	0	2022-05-31	1	Baseline	58
1041	es13	18	female	2	female	0	2022-06-08	2	Week 1	70
1042	es13	18	female	2	female	0	2022-06-12	2	Week 1	45
1043	es13	18	female	2	female	0	2022-06-11	2	Week 1	301
1044	es13	18	female	2	female	0	2022-06-07	2	Week 1	41
1045	es13	18	female	2	female	0	2022-06-06	2	Week 1	18
1046	es13	18	female	2	female	0	2022-06-10	2	Week 1	16
1047	es13	18	female	2	female	0	2022-06-09	2	Week 1	25
1048	es13	18	female	2	female	0	2022-06-19	3	Week 2	20
1049	es13	18	female	2	female	0	2022-06-17	3	Week 2	10
1050	es13	18	female	2	female	0	2022-06-13	3	Week 2	10
1051	es13	18	female	2	female	0	2022-06-15	3	Week 2	26
1052	es13	18	female	2	female	0	2022-06-14	3	Week 2	36
1053	es13	18	female	2	female	0	2022-06-18	3	Week 2	84
1054	es13	18	female	2	female	0	2022-06-16	3	Week 2	43
1055	es13	18	female	2	female	0	2022-06-20	4	Week 3	18
1056	es13	18	female	2	female	0	2022-06-25	4	Week 3	195
1057	es13	18	female	2	female	0	2022-06-23	4	Week 3	142
1058	es13	18	female	2	female	0	2022-06-24	4	Week 3	260
1059	es13	18	female	2	female	0	2022-06-22	4	Week 3	11
1060	es13	18	female	2	female	0	2022-06-21	4	Week 3	21
1061	es13	18	female	2	female	0	2022-06-26	4	Week 3	255
1062	es13	18	female	2	female	0	2022-06-28	5	Week 4	341
1063	es13	18	female	2	female	0	2022-06-30	5	Week 4	240
1064	es13	18	female	2	female	0	2022-07-03	5	Week 4	75
1065	es13	18	female	2	female	0	2022-07-02	5	Week 4	285
1066	es13	18	female	2	female	0	2022-06-29	5	Week 4	169
1067	es13	18	female	2	female	0	2022-06-27	5	Week 4	118
1068	es13	18	female	2	female	0	2022-07-01	5	Week 4	246
1069	es13	18	female	2	female	0	2022-10-09	6	Follow up	37
1070	es13	18	female	2	female	0	2022-10-04	6	Follow up	36
1071	es13	18	female	2	female	0	2022-10-05	6	Follow up	106
1072	es13	18	female	2	female	0	2022-10-08	6	Follow up	15
1073	es13	18	female	2	female	0	2022-10-07	6	Follow up	5
1074	es13	18	female	2	female	0	2022-10-06	6	Follow up	100
1075	es13	18	female	2	female	0	2022-10-03	6	Follow up	3
1076	et31	16	male	1	female	0	2022-06-02	1	Baseline	322
1077	et31	16	male	1	female	0	2022-06-05	1	Baseline	205
1078	et31	16	male	1	female	0	2022-06-01	1	Baseline	494
1079	et31	16	male	1	female	0	2022-06-03	1	Baseline	130
1080	et31	16	male	1	female	0	2022-06-04	1	Baseline	199
1081	et31	16	male	1	female	0	2022-05-30	1	Baseline	75
1082	et31	16	male	1	female	0	2022-05-31	1	Baseline	88
1083	et31	16	male	1	female	0	2022-06-12	2	Week 1	240
1084	et31	16	male	1	female	0	2022-06-10	2	Week 1	19
1085	et31	16	male	1	female	0	2022-06-08	2	Week 1	59
1086	et31	16	male	1	female	0	2022-06-11	2	Week 1	240
1087	et31	16	male	1	female	0	2022-06-09	2	Week 1	30
1088	et31	16	male	1	female	0	2022-06-07	2	Week 1	57
1089	et31	16	male	1	female	0	2022-06-06	2	Week 1	42
1090	et31	16	male	1	female	0	2022-06-18	3	Week 2	240
1091	et31	16	male	1	female	0	2022-06-13	3	Week 2	181
1092	et31	16	male	1	female	0	2022-06-19	3	Week 2	208
1093	et31	16	male	1	female	0	2022-06-15	3	Week 2	297
1094	et31	16	male	1	female	0	2022-06-16	3	Week 2	67
1095	et31	16	male	1	female	0	2022-06-14	3	Week 2	40
1096	et31	16	male	1	female	0	2022-06-17	3	Week 2	240
1097	et31	16	male	1	female	0	2022-06-20	4	Week 3	182
1098	et31	16	male	1	female	0	2022-06-25	4	Week 3	123
1099	et31	16	male	1	female	0	2022-06-26	4	Week 3	102
1100	et31	16	male	1	female	0	2022-06-21	4	Week 3	221
1101	et31	16	male	1	female	0	2022-06-23	4	Week 3	364
1102	et31	16	male	1	female	0	2022-06-24	4	Week 3	242
1103	et31	16	male	1	female	0	2022-06-22	4	Week 3	59
1104	et31	16	male	1	female	0	2022-06-28	5	Week 4	165
1105	et31	16	male	1	female	0	2022-06-27	5	Week 4	159
1106	et31	16	male	1	female	0	2022-07-03	5	Week 4	214
1107	et31	16	male	1	female	0	2022-06-29	5	Week 4	274
1108	et31	16	male	1	female	0	2022-07-01	5	Week 4	240
1109	et31	16	male	1	female	0	2022-06-30	5	Week 4	29
1110	et31	16	male	1	female	0	2022-07-02	5	Week 4	351
1111	et31	16	male	1	female	0	2022-10-07	6	Follow up	336
1112	et31	16	male	1	female	0	2022-10-03	6	Follow up	65
1113	et31	16	male	1	female	0	2022-10-08	6	Follow up	104
1114	et31	16	male	1	female	0	2022-10-04	6	Follow up	53
1115	et31	16	male	1	female	0	2022-10-05	6	Follow up	151
1116	et31	16	male	1	female	0	2022-10-09	6	Follow up	251
1117	et31	16	male	1	female	0	2022-10-06	6	Follow up	332
1118	fi4	16	male	3	male	0	2022-06-01	1	Baseline	61
1119	fi4	16	male	3	male	0	2022-06-05	1	Baseline	18
1120	fi4	16	male	3	male	0	2022-05-31	1	Baseline	17
1121	fi4	16	male	3	male	0	2022-06-02	1	Baseline	26
1122	fi4	16	male	3	male	0	2022-05-30	1	Baseline	61
1123	fi4	16	male	3	male	0	2022-06-03	1	Baseline	15
1124	fi4	16	male	3	male	0	2022-06-04	1	Baseline	15
1125	fi4	16	male	3	male	0	2022-06-07	2	Week 1	19
1126	fi4	16	male	3	male	0	2022-06-08	2	Week 1	18
1127	fi4	16	male	3	male	0	2022-06-10	2	Week 1	20
1128	fi4	16	male	3	male	0	2022-06-11	2	Week 1	30
1129	fi4	16	male	3	male	0	2022-06-12	2	Week 1	46
1130	fi4	16	male	3	male	0	2022-06-06	2	Week 1	25
1131	fi4	16	male	3	male	0	2022-06-09	2	Week 1	10
1132	fi4	16	male	3	male	0	2022-06-18	3	Week 2	14
1133	fi4	16	male	3	male	0	2022-06-13	3	Week 2	10
1134	fi4	16	male	3	male	0	2022-06-19	3	Week 2	21
1135	fi4	16	male	3	male	0	2022-06-15	3	Week 2	16
1136	fi4	16	male	3	male	0	2022-06-17	3	Week 2	39
1137	fi4	16	male	3	male	0	2022-06-14	3	Week 2	70
1138	fi4	16	male	3	male	0	2022-06-16	3	Week 2	17
1139	fi4	16	male	3	male	0	2022-06-21	4	Week 3	17
1140	fi4	16	male	3	male	0	2022-06-23	4	Week 3	11
1141	fi4	16	male	3	male	0	2022-06-26	4	Week 3	16
1142	fi4	16	male	3	male	0	2022-06-20	4	Week 3	12
1143	fi4	16	male	3	male	0	2022-06-22	4	Week 3	11
1144	fi4	16	male	3	male	0	2022-06-24	4	Week 3	14
1145	fi4	16	male	3	male	0	2022-06-25	4	Week 3	16
1146	fi4	16	male	3	male	0	2022-07-02	5	Week 4	19
1147	fi4	16	male	3	male	0	2022-06-27	5	Week 4	14
1148	fi4	16	male	3	male	0	2022-06-30	5	Week 4	10
1149	fi4	16	male	3	male	0	2022-06-28	5	Week 4	27
1150	fi4	16	male	3	male	0	2022-07-01	5	Week 4	31
1151	fi4	16	male	3	male	0	2022-07-03	5	Week 4	21
1152	fi4	16	male	3	male	0	2022-06-29	5	Week 4	12
1153	fi4	16	male	3	male	0	2022-10-06	6	Follow up	31
1154	fi4	16	male	3	male	0	2022-10-04	6	Follow up	31
1155	fi4	16	male	3	male	0	2022-10-05	6	Follow up	32
1156	fi4	16	male	3	male	0	2022-10-08	6	Follow up	32
1157	fi4	16	male	3	male	0	2022-10-09	6	Follow up	31
1158	fi4	16	male	3	male	0	2022-10-07	6	Follow up	33
1159	fi4	16	male	3	male	0	2022-10-03	6	Follow up	32
1160	fl29	16	female	2	female	0	2022-05-30	1	Baseline	0
1161	fl29	16	female	2	female	0	2022-05-31	1	Baseline	199
1162	fl29	16	female	2	female	0	2022-06-05	1	Baseline	131
1163	fl29	16	female	2	female	0	2022-06-01	1	Baseline	81
1164	fl29	16	female	2	female	0	2022-06-04	1	Baseline	175
1165	fl29	16	female	2	female	0	2022-06-03	1	Baseline	267
1166	fl29	16	female	2	female	0	2022-06-02	1	Baseline	140
1167	fl29	16	female	2	female	0	2022-06-06	2	Week 1	141
1168	fl29	16	female	2	female	0	2022-06-07	2	Week 1	120
1169	fl29	16	female	2	female	0	2022-06-11	2	Week 1	186
1170	fl29	16	female	2	female	0	2022-06-10	2	Week 1	120
1171	fl29	16	female	2	female	0	2022-06-08	2	Week 1	122
1172	fl29	16	female	2	female	0	2022-06-12	2	Week 1	203
1173	fl29	16	female	2	female	0	2022-06-09	2	Week 1	196
1174	fl29	16	female	2	female	0	2022-06-15	3	Week 2	56
1175	fl29	16	female	2	female	0	2022-06-16	3	Week 2	120
1176	fl29	16	female	2	female	0	2022-06-18	3	Week 2	195
1177	fl29	16	female	2	female	0	2022-06-19	3	Week 2	133
1178	fl29	16	female	2	female	0	2022-06-14	3	Week 2	181
1179	fl29	16	female	2	female	0	2022-06-13	3	Week 2	186
1180	fl29	16	female	2	female	0	2022-06-17	3	Week 2	134
1181	fl29	16	female	2	female	0	2022-10-05	6	Follow up	30
1182	fl29	16	female	2	female	0	2022-10-09	6	Follow up	60
1183	fl29	16	female	2	female	0	2022-10-07	6	Follow up	120
1184	fl29	16	female	2	female	0	2022-10-03	6	Follow up	188
1185	fl29	16	female	2	female	0	2022-10-06	6	Follow up	90
1186	fl29	16	female	2	female	0	2022-10-08	6	Follow up	176
1187	fl29	16	female	2	female	0	2022-10-04	6	Follow up	90
1188	fr24	18	female	3	male	0	2022-05-30	1	Baseline	37
1189	fr24	18	female	3	male	0	2022-06-03	1	Baseline	31
1190	fr24	18	female	3	male	0	2022-06-01	1	Baseline	74
1191	fr24	18	female	3	male	0	2022-05-31	1	Baseline	46
1192	fr24	18	female	3	male	0	2022-06-05	1	Baseline	50
1193	fr24	18	female	3	male	0	2022-06-04	1	Baseline	90
1194	fr24	18	female	3	male	0	2022-06-06	2	Week 1	120
1195	fr24	18	female	3	male	0	2022-06-10	2	Week 1	120
1196	fr24	18	female	3	male	0	2022-06-07	2	Week 1	70
1197	fr24	18	female	3	male	0	2022-06-08	2	Week 1	106
1198	fr24	18	female	3	male	0	2022-06-12	2	Week 1	90
1199	fr24	18	female	3	male	0	2022-06-11	2	Week 1	181
1200	fr24	18	female	3	male	0	2022-06-09	2	Week 1	35
1201	fr24	18	female	3	male	0	2022-06-14	3	Week 2	90
1202	fr24	18	female	3	male	0	2022-06-18	3	Week 2	120
1203	fr24	18	female	3	male	0	2022-06-19	3	Week 2	81
1204	fr24	18	female	3	male	0	2022-06-15	3	Week 2	25
1205	fr24	18	female	3	male	0	2022-06-17	3	Week 2	140
1206	fr24	18	female	3	male	0	2022-06-25	4	Week 3	260
1207	fr24	18	female	3	male	0	2022-06-20	4	Week 3	25
1208	fr24	18	female	3	male	0	2022-06-26	4	Week 3	20
1209	fr24	18	female	3	male	0	2022-06-24	4	Week 3	16
1210	fr24	18	female	3	male	0	2022-06-22	4	Week 3	81
1211	fr24	18	female	3	male	0	2022-06-21	4	Week 3	50
1212	fr24	18	female	3	male	0	2022-06-23	4	Week 3	45
1213	fr24	18	female	3	male	0	2022-06-30	5	Week 4	21
1214	fr24	18	female	3	male	0	2022-07-01	5	Week 4	89
1215	fr24	18	female	3	male	0	2022-06-27	5	Week 4	21
1216	fr24	18	female	3	male	0	2022-06-29	5	Week 4	41
1217	fr24	18	female	3	male	0	2022-07-03	5	Week 4	15
1218	fr24	18	female	3	male	0	2022-06-28	5	Week 4	111
1219	fr24	18	female	3	male	0	2022-07-02	5	Week 4	45
1220	fr24	18	female	3	male	0	2022-10-03	6	Follow up	75
1221	fr24	18	female	3	male	0	2022-10-05	6	Follow up	14
1222	fr24	18	female	3	male	0	2022-10-04	6	Follow up	140
1223	fr24	18	female	3	male	0	2022-10-07	6	Follow up	76
1224	fr24	18	female	3	male	0	2022-10-09	6	Follow up	120
1225	fr24	18	female	3	male	0	2022-10-06	6	Follow up	135
1226	fr24	18	female	3	male	0	2022-10-08	6	Follow up	240
1227	jb19	19	female	2	female	0	2022-05-31	1	Baseline	52
1228	jb19	19	female	2	female	0	2022-06-05	1	Baseline	80
1229	jb19	19	female	2	female	0	2022-05-30	1	Baseline	30
1230	jb19	19	female	2	female	0	2022-06-02	1	Baseline	122
1231	jb19	19	female	2	female	0	2022-06-04	1	Baseline	21
1232	jb19	19	female	2	female	0	2022-06-03	1	Baseline	114
1233	jb19	19	female	2	female	0	2022-06-01	1	Baseline	81
1234	jb19	19	female	2	female	0	2022-06-06	2	Week 1	21
1235	jb19	19	female	2	female	0	2022-06-12	2	Week 1	1
1236	jb19	19	female	2	female	0	2022-06-07	2	Week 1	21
1237	jb19	19	female	2	female	0	2022-06-09	2	Week 1	73
1238	jb19	19	female	2	female	0	2022-06-10	2	Week 1	44
1239	jb19	19	female	2	female	0	2022-06-08	2	Week 1	32
1240	jb19	19	female	2	female	0	2022-06-11	2	Week 1	240
1241	jb19	19	female	2	female	0	2022-06-14	3	Week 2	6
1242	jb19	19	female	2	female	0	2022-06-15	3	Week 2	36
1243	jb19	19	female	2	female	0	2022-06-16	3	Week 2	59
1244	jb19	19	female	2	female	0	2022-06-19	3	Week 2	30
1245	jb19	19	female	2	female	0	2022-06-13	3	Week 2	65
1246	jb19	19	female	2	female	0	2022-06-17	3	Week 2	82
1247	jb19	19	female	2	female	0	2022-06-18	3	Week 2	40
1248	jb19	19	female	2	female	0	2022-06-26	4	Week 3	21
1249	jb19	19	female	2	female	0	2022-06-22	4	Week 3	30
1250	jb19	19	female	2	female	0	2022-06-21	4	Week 3	1
1251	jb19	19	female	2	female	0	2022-06-24	4	Week 3	4
1252	jb19	19	female	2	female	0	2022-06-25	4	Week 3	240
1253	jb19	19	female	2	female	0	2022-06-20	4	Week 3	20
1254	jb19	19	female	2	female	0	2022-06-23	4	Week 3	81
1255	jb19	19	female	2	female	0	2022-07-03	5	Week 4	5
1256	jb19	19	female	2	female	0	2022-06-29	5	Week 4	32
1257	jb19	19	female	2	female	0	2022-06-28	5	Week 4	80
1258	jb19	19	female	2	female	0	2022-07-02	5	Week 4	186
1259	jb19	19	female	2	female	0	2022-07-01	5	Week 4	52
1260	jb19	19	female	2	female	0	2022-06-27	5	Week 4	16
1261	jb19	19	female	2	female	0	2022-06-30	5	Week 4	72
1262	jb19	19	female	2	female	0	2022-10-08	6	Follow up	240
1263	jb19	19	female	2	female	0	2022-10-06	6	Follow up	140
1264	jb19	19	female	2	female	0	2022-10-09	6	Follow up	63
1265	jb19	19	female	2	female	0	2022-10-04	6	Follow up	364
1266	jb19	19	female	2	female	0	2022-10-07	6	Follow up	480
1267	jb19	19	female	2	female	0	2022-10-03	6	Follow up	240
1268	jb19	19	female	2	female	0	2022-10-05	6	Follow up	90
1269	jg9	NA	female	2	female	0	2022-06-05	1	Baseline	161
1270	jg9	NA	female	2	female	0	2022-06-01	1	Baseline	185
1271	jg9	NA	female	2	female	0	2022-06-04	1	Baseline	60
1272	jg9	NA	female	2	female	0	2022-06-02	1	Baseline	125
1273	jg9	NA	female	2	female	0	2022-05-31	1	Baseline	159
1274	jg9	NA	female	2	female	0	2022-06-03	1	Baseline	117
1275	jg9	NA	female	2	female	0	2022-06-09	2	Week 1	326
1276	jg9	NA	female	2	female	0	2022-06-07	2	Week 1	120
1277	jg9	NA	female	2	female	0	2022-06-11	2	Week 1	123
1278	jg9	NA	female	2	female	0	2022-06-08	2	Week 1	89
1279	jg9	NA	female	2	female	0	2022-06-10	2	Week 1	391
1280	jg9	NA	female	2	female	0	2022-06-06	2	Week 1	74
1281	jg9	NA	female	2	female	0	2022-06-12	2	Week 1	213
1282	jg9	NA	female	2	female	0	2022-06-17	3	Week 2	172
1283	jg9	NA	female	2	female	0	2022-06-16	3	Week 2	31
1284	jg9	NA	female	2	female	0	2022-06-14	3	Week 2	109
1285	jg9	NA	female	2	female	0	2022-06-15	3	Week 2	133
1286	jg9	NA	female	2	female	0	2022-06-18	3	Week 2	391
1287	jg9	NA	female	2	female	0	2022-06-19	3	Week 2	155
1288	jg9	NA	female	2	female	0	2022-06-13	3	Week 2	146
1289	jg9	NA	female	2	female	0	2022-06-20	4	Week 3	173
1290	jg9	NA	female	2	female	0	2022-06-22	4	Week 3	219
1291	jg9	NA	female	2	female	0	2022-06-26	4	Week 3	89
1292	jg9	NA	female	2	female	0	2022-06-21	4	Week 3	284
1293	jg9	NA	female	2	female	0	2022-06-23	4	Week 3	141
1294	jg9	NA	female	2	female	0	2022-06-24	4	Week 3	115
1295	jg9	NA	female	2	female	0	2022-06-25	4	Week 3	271
1296	jg9	NA	female	2	female	0	2022-07-01	5	Week 4	35
1297	jg9	NA	female	2	female	0	2022-06-27	5	Week 4	143
1298	jg9	NA	female	2	female	0	2022-06-28	5	Week 4	72
1299	jg9	NA	female	2	female	0	2022-07-02	5	Week 4	247
1300	jg9	NA	female	2	female	0	2022-06-30	5	Week 4	126
1301	jg9	NA	female	2	female	0	2022-07-03	5	Week 4	61
1302	jg9	NA	female	2	female	0	2022-06-29	5	Week 4	299
1303	jg9	NA	female	2	female	0	2022-10-07	6	Follow up	361
1304	jg9	NA	female	2	female	0	2022-10-03	6	Follow up	220
1305	jg9	NA	female	2	female	0	2022-10-09	6	Follow up	360
1306	jg9	NA	female	2	female	0	2022-10-05	6	Follow up	339
1307	jg9	NA	female	2	female	0	2022-10-06	6	Follow up	314
1308	jg9	NA	female	2	female	0	2022-10-04	6	Follow up	345
1309	jg9	NA	female	2	female	0	2022-10-08	6	Follow up	571
1310	ki31	20	female	2	female	0	2022-05-30	1	Baseline	0
1311	ki31	20	female	2	female	0	2022-06-09	2	Week 1	145
1312	ki31	20	female	2	female	0	2022-06-07	2	Week 1	2
1313	ki31	20	female	2	female	0	2022-06-06	2	Week 1	10
1314	ki31	20	female	2	female	0	2022-06-12	2	Week 1	225
1315	ki31	20	female	2	female	0	2022-06-10	2	Week 1	30
1316	ki31	20	female	2	female	0	2022-06-08	2	Week 1	56
1317	ki31	20	female	2	female	0	2022-06-11	2	Week 1	280
1318	ki31	20	female	2	female	0	2022-06-16	3	Week 2	280
1319	ki31	20	female	2	female	0	2022-06-13	3	Week 2	10
1320	ki31	20	female	2	female	0	2022-06-14	3	Week 2	104
1321	ki31	20	female	2	female	0	2022-06-19	3	Week 2	42
1322	ki31	20	female	2	female	0	2022-06-15	3	Week 2	93
1323	ki31	20	female	2	female	0	2022-06-17	3	Week 2	186
1324	ki31	20	female	2	female	0	2022-06-18	3	Week 2	49
1325	ki31	20	female	2	female	0	2022-06-26	4	Week 3	8
1326	ki31	20	female	2	female	0	2022-06-20	4	Week 3	227
1327	ki31	20	female	2	female	0	2022-06-21	4	Week 3	105
1328	ki31	20	female	2	female	0	2022-06-23	4	Week 3	110
1329	ki31	20	female	2	female	0	2022-06-22	4	Week 3	173
1330	ki31	20	female	2	female	0	2022-06-28	5	Week 4	121
1331	ki31	20	female	2	female	0	2022-07-01	5	Week 4	364
1332	ki31	20	female	2	female	0	2022-06-27	5	Week 4	231
1333	ki31	20	female	2	female	0	2022-07-03	5	Week 4	154
1334	ki31	20	female	2	female	0	2022-06-30	5	Week 4	188
1335	ki31	20	female	2	female	0	2022-06-29	5	Week 4	265
1336	ki31	20	female	2	female	0	2022-10-03	6	Follow up	25
1337	ki31	20	female	2	female	0	2022-10-04	6	Follow up	48
1338	ki31	20	female	2	female	0	2022-10-08	6	Follow up	174
1339	ki31	20	female	2	female	0	2022-10-07	6	Follow up	158
1340	ki31	20	female	2	female	0	2022-10-09	6	Follow up	20
1341	ki31	20	female	2	female	0	2022-10-05	6	Follow up	211
1342	ki31	20	female	2	female	0	2022-10-06	6	Follow up	219
1343	lb8	18	male	3	male	0	2022-06-04	1	Baseline	26
1344	lb8	18	male	3	male	0	2022-05-31	1	Baseline	24
1345	lb8	18	male	3	male	0	2022-06-03	1	Baseline	45
1346	lb8	18	male	3	male	0	2022-06-01	1	Baseline	10
1347	lb8	18	male	3	male	0	2022-06-05	1	Baseline	30
1348	lb8	18	male	3	male	0	2022-06-02	1	Baseline	24
1349	lb8	18	male	3	male	0	2022-05-30	1	Baseline	24
1350	lb8	18	male	3	male	0	2022-06-07	2	Week 1	15
1351	lb8	18	male	3	male	0	2022-06-11	2	Week 1	40
1352	lb8	18	male	3	male	0	2022-06-06	2	Week 1	20
1353	lb8	18	male	3	male	0	2022-06-09	2	Week 1	15
1354	lb8	18	male	3	male	0	2022-06-10	2	Week 1	40
1355	lb8	18	male	3	male	0	2022-06-08	2	Week 1	30
1356	lb8	18	male	3	male	0	2022-06-12	2	Week 1	45
1357	lb8	18	male	3	male	0	2022-06-16	3	Week 2	0
1358	lb8	18	male	3	male	0	2022-06-15	3	Week 2	90
1359	lb8	18	male	3	male	0	2022-06-17	3	Week 2	40
1360	lb8	18	male	3	male	0	2022-06-14	3	Week 2	54
1361	lb8	18	male	3	male	0	2022-06-13	3	Week 2	60
1362	lb8	18	male	3	male	0	2022-06-19	3	Week 2	60
1363	lb8	18	male	3	male	0	2022-06-18	3	Week 2	0
1364	lb8	18	male	3	male	0	2022-06-20	4	Week 3	50
1365	lb8	18	male	3	male	0	2022-06-21	4	Week 3	0
1366	lb8	18	male	3	male	0	2022-06-23	4	Week 3	60
1367	lb8	18	male	3	male	0	2022-06-26	4	Week 3	60
1368	lb8	18	male	3	male	0	2022-06-24	4	Week 3	0
1369	lb8	18	male	3	male	0	2022-06-22	4	Week 3	50
1370	lb8	18	male	3	male	0	2022-06-25	4	Week 3	40
1371	lb8	18	male	3	male	0	2022-07-03	5	Week 4	60
1372	lb8	18	male	3	male	0	2022-06-30	5	Week 4	45
1373	lb8	18	male	3	male	0	2022-07-01	5	Week 4	30
1374	lb8	18	male	3	male	0	2022-06-29	5	Week 4	0
1375	lb8	18	male	3	male	0	2022-06-28	5	Week 4	30
1376	lb8	18	male	3	male	0	2022-06-27	5	Week 4	0
1377	lb8	18	male	3	male	0	2022-10-08	6	Follow up	40
1378	lb8	18	male	3	male	0	2022-10-04	6	Follow up	45
1379	lb8	18	male	3	male	0	2022-10-09	6	Follow up	70
1380	lb8	18	male	3	male	0	2022-10-07	6	Follow up	120
1381	lb8	18	male	3	male	0	2022-10-06	6	Follow up	30
1382	lb8	18	male	3	male	0	2022-10-03	6	Follow up	60
1383	lc22	20	female	5	male	1	2022-06-03	1	Baseline	231
1384	lc22	20	female	5	male	1	2022-05-30	1	Baseline	80
1385	lc22	20	female	5	male	1	2022-06-01	1	Baseline	125
1386	lc22	20	female	5	male	1	2022-06-04	1	Baseline	120
1387	lc22	20	female	5	male	1	2022-06-05	1	Baseline	183
1388	lc22	20	female	5	male	1	2022-06-02	1	Baseline	217
1389	lc22	20	female	5	male	1	2022-05-31	1	Baseline	99
1390	lc22	20	female	5	male	1	2022-06-08	2	Week 1	121
1391	lc22	20	female	5	male	1	2022-06-10	2	Week 1	240
1392	lc22	20	female	5	male	1	2022-06-11	2	Week 1	60
1393	lc22	20	female	5	male	1	2022-06-07	2	Week 1	132
1394	lc22	20	female	5	male	1	2022-06-09	2	Week 1	60
1395	lc22	20	female	5	male	1	2022-06-12	2	Week 1	50
1396	lc22	20	female	5	male	1	2022-06-06	2	Week 1	240
1397	lc22	20	female	5	male	1	2022-06-16	3	Week 2	90
1398	lc22	20	female	5	male	1	2022-06-18	3	Week 2	178
1399	lc22	20	female	5	male	1	2022-06-15	3	Week 2	109
1400	lc22	20	female	5	male	1	2022-06-19	3	Week 2	300
1401	lc22	20	female	5	male	1	2022-06-17	3	Week 2	60
1402	lc22	20	female	5	male	1	2022-06-13	3	Week 2	101
1403	lc22	20	female	5	male	1	2022-06-25	4	Week 3	60
1404	lc22	20	female	5	male	1	2022-06-24	4	Week 3	60
1405	lc22	20	female	5	male	1	2022-06-26	4	Week 3	181
1406	lc22	20	female	5	male	1	2022-06-23	4	Week 3	121
1407	lc22	20	female	5	male	1	2022-06-20	4	Week 3	180
1408	lc22	20	female	5	male	1	2022-06-21	4	Week 3	60
1409	lc22	20	female	5	male	1	2022-06-27	5	Week 4	180
1410	lc22	20	female	5	male	1	2022-06-28	5	Week 4	121
1411	lc22	20	female	5	male	1	2022-07-03	5	Week 4	180
1412	lc22	20	female	5	male	1	2022-06-29	5	Week 4	62
1413	lc22	20	female	5	male	1	2022-10-03	6	Follow up	180
1414	ld17	15	female	6	male	1	2022-06-02	1	Baseline	215
1415	ld17	15	female	6	male	1	2022-05-30	1	Baseline	31
1416	ld17	15	female	6	male	1	2022-06-04	1	Baseline	75
1417	ld17	15	female	6	male	1	2022-06-03	1	Baseline	110
1418	ld17	15	female	6	male	1	2022-06-01	1	Baseline	80
1419	ld17	15	female	6	male	1	2022-06-05	1	Baseline	0
1420	ld17	15	female	6	male	1	2022-05-31	1	Baseline	215
1421	ld17	15	female	6	male	1	2022-06-11	2	Week 1	90
1422	ld17	15	female	6	male	1	2022-06-06	2	Week 1	45
1423	ld17	15	female	6	male	1	2022-06-10	2	Week 1	125
1424	ld17	15	female	6	male	1	2022-06-09	2	Week 1	225
1425	ld17	15	female	6	male	1	2022-06-12	2	Week 1	60
1426	ld17	15	female	6	male	1	2022-06-08	2	Week 1	20
1427	ld17	15	female	6	male	1	2022-06-07	2	Week 1	225
1428	ld17	15	female	6	male	1	2022-06-16	3	Week 2	140
1429	ld17	15	female	6	male	1	2022-06-17	3	Week 2	90
1430	ld17	15	female	6	male	1	2022-06-14	3	Week 2	125
1431	ld17	15	female	6	male	1	2022-06-18	3	Week 2	0
1432	ld17	15	female	6	male	1	2022-06-15	3	Week 2	110
1433	ld17	15	female	6	male	1	2022-06-19	3	Week 2	0
1434	ld17	15	female	6	male	1	2022-06-13	3	Week 2	70
1435	ld17	15	female	6	male	1	2022-06-22	4	Week 3	20
1436	ld17	15	female	6	male	1	2022-06-26	4	Week 3	20
1437	ld17	15	female	6	male	1	2022-06-20	4	Week 3	60
1438	ld17	15	female	6	male	1	2022-06-23	4	Week 3	225
1439	ld17	15	female	6	male	1	2022-06-24	4	Week 3	110
1440	ld17	15	female	6	male	1	2022-06-25	4	Week 3	70
1441	ld17	15	female	6	male	1	2022-06-21	4	Week 3	210
1442	ld17	15	female	6	male	1	2022-06-29	5	Week 4	40
1443	ld17	15	female	6	male	1	2022-06-27	5	Week 4	30
1444	ld17	15	female	6	male	1	2022-07-03	5	Week 4	30
1445	ld17	15	female	6	male	1	2022-06-28	5	Week 4	135
1446	ld17	15	female	6	male	1	2022-07-01	5	Week 4	20
1447	ld17	15	female	6	male	1	2022-07-02	5	Week 4	45
1448	ld17	15	female	6	male	1	2022-06-30	5	Week 4	225
1449	ld17	15	female	6	male	1	2022-10-06	6	Follow up	230
1450	ld17	15	female	6	male	1	2022-10-08	6	Follow up	10
1451	ld17	15	female	6	male	1	2022-10-07	6	Follow up	80
1452	ld17	15	female	6	male	1	2022-10-03	6	Follow up	30
1453	ld17	15	female	6	male	1	2022-10-05	6	Follow up	80
1454	ld17	15	female	6	male	1	2022-10-09	6	Follow up	0
1455	ld17	15	female	6	male	1	2022-10-04	6	Follow up	230
1456	ld30	19	female	5	male	1	2022-05-30	1	Baseline	160
1457	ld30	19	female	5	male	1	2022-06-04	1	Baseline	264
1458	ld30	19	female	5	male	1	2022-06-02	1	Baseline	169
1459	ld30	19	female	5	male	1	2022-06-05	1	Baseline	240
1460	ld30	19	female	5	male	1	2022-06-01	1	Baseline	41
1461	ld30	19	female	5	male	1	2022-05-31	1	Baseline	132
1462	ld30	19	female	5	male	1	2022-06-09	2	Week 1	169
1463	ld30	19	female	5	male	1	2022-06-10	2	Week 1	73
1464	ld30	19	female	5	male	1	2022-06-12	2	Week 1	58
1465	ld30	19	female	5	male	1	2022-06-08	2	Week 1	120
1466	ld30	19	female	5	male	1	2022-06-11	2	Week 1	150
1467	ld30	19	female	5	male	1	2022-06-06	2	Week 1	140
1468	ld30	19	female	5	male	1	2022-06-07	2	Week 1	182
1469	ld30	19	female	5	male	1	2022-06-16	3	Week 2	65
1470	ld30	19	female	5	male	1	2022-06-18	3	Week 2	220
1471	ld30	19	female	5	male	1	2022-06-13	3	Week 2	128
1472	ld30	19	female	5	male	1	2022-06-15	3	Week 2	181
1473	ld30	19	female	5	male	1	2022-06-17	3	Week 2	81
1474	ld30	19	female	5	male	1	2022-06-14	3	Week 2	174
1475	ld30	19	female	5	male	1	2022-06-19	3	Week 2	46
1476	ld30	19	female	5	male	1	2022-06-24	4	Week 3	285
1477	ld30	19	female	5	male	1	2022-06-23	4	Week 3	24
1478	ld30	19	female	5	male	1	2022-06-21	4	Week 3	30
1479	ld30	19	female	5	male	1	2022-06-22	4	Week 3	102
1480	ld30	19	female	5	male	1	2022-06-26	4	Week 3	66
1481	ld30	19	female	5	male	1	2022-06-20	4	Week 3	82
1482	ld30	19	female	5	male	1	2022-07-01	5	Week 4	35
1483	ld30	19	female	5	male	1	2022-06-27	5	Week 4	89
1484	ld30	19	female	5	male	1	2022-07-03	5	Week 4	24
1485	ld30	19	female	5	male	1	2022-06-30	5	Week 4	181
1486	ld30	19	female	5	male	1	2022-06-29	5	Week 4	24
1487	ld30	19	female	5	male	1	2022-07-02	5	Week 4	113
1488	ld30	19	female	5	male	1	2022-06-28	5	Week 4	157
1489	ld30	19	female	5	male	1	2022-10-03	6	Follow up	84
1490	ld30	19	female	5	male	1	2022-10-08	6	Follow up	160
1491	ld30	19	female	5	male	1	2022-10-06	6	Follow up	214
1492	ld30	19	female	5	male	1	2022-10-07	6	Follow up	125
1493	ld30	19	female	5	male	1	2022-10-04	6	Follow up	208
1494	ld30	19	female	5	male	1	2022-10-05	6	Follow up	118
1495	ld30	19	female	5	male	1	2022-10-09	6	Follow up	29
1496	lf1	18	female	2	female	0	2022-06-03	1	Baseline	25
1497	lf1	18	female	2	female	0	2022-06-04	1	Baseline	5
1498	lf1	18	female	2	female	0	2022-05-31	1	Baseline	71
1499	lf1	18	female	2	female	0	2022-05-30	1	Baseline	45
1500	lf1	18	female	2	female	0	2022-06-01	1	Baseline	15
1501	lf1	18	female	2	female	0	2022-06-05	1	Baseline	0
1502	lf1	18	female	2	female	0	2022-06-02	1	Baseline	20
1503	lf1	18	female	2	female	0	2022-06-07	2	Week 1	15
1504	lf1	18	female	2	female	0	2022-06-11	2	Week 1	35
1505	lf1	18	female	2	female	0	2022-06-06	2	Week 1	50
1506	lf1	18	female	2	female	0	2022-06-08	2	Week 1	14
1507	lf1	18	female	2	female	0	2022-06-10	2	Week 1	70
1508	lf1	18	female	2	female	0	2022-06-09	2	Week 1	30
1509	lf1	18	female	2	female	0	2022-06-12	2	Week 1	41
1510	lf1	18	female	2	female	0	2022-06-15	3	Week 2	33
1511	lf1	18	female	2	female	0	2022-06-17	3	Week 2	45
1512	lf1	18	female	2	female	0	2022-06-18	3	Week 2	60
1513	lf1	18	female	2	female	0	2022-06-19	3	Week 2	8
1514	lf1	18	female	2	female	0	2022-06-16	3	Week 2	0
1515	lf1	18	female	2	female	0	2022-06-13	3	Week 2	15
1516	lf1	18	female	2	female	0	2022-06-14	3	Week 2	49
1517	lf1	18	female	2	female	0	2022-06-20	4	Week 3	71
1518	lf1	18	female	2	female	0	2022-06-24	4	Week 3	0
1519	lf1	18	female	2	female	0	2022-06-21	4	Week 3	40
1520	lf1	18	female	2	female	0	2022-06-23	4	Week 3	31
1521	lf1	18	female	2	female	0	2022-06-25	4	Week 3	0
1522	lf1	18	female	2	female	0	2022-06-26	4	Week 3	30
1523	lf1	18	female	2	female	0	2022-06-22	4	Week 3	16
1524	lf1	18	female	2	female	0	2022-06-29	5	Week 4	20
1525	lf1	18	female	2	female	0	2022-06-27	5	Week 4	17
1526	lf1	18	female	2	female	0	2022-07-02	5	Week 4	149
1527	lf1	18	female	2	female	0	2022-06-30	5	Week 4	214
1528	lf1	18	female	2	female	0	2022-07-01	5	Week 4	0
1529	lf1	18	female	2	female	0	2022-06-28	5	Week 4	10
1530	lf1	18	female	2	female	0	2022-07-03	5	Week 4	0
1531	lf1	18	female	2	female	0	2022-10-09	6	Follow up	30
1532	lf1	18	female	2	female	0	2022-10-08	6	Follow up	44
1533	lf1	18	female	2	female	0	2022-10-05	6	Follow up	53
1534	lf1	18	female	2	female	0	2022-10-07	6	Follow up	114
1535	lf1	18	female	2	female	0	2022-10-03	6	Follow up	32
1536	lf1	18	female	2	female	0	2022-10-06	6	Follow up	43
1537	lf1	18	female	2	female	0	2022-10-04	6	Follow up	49
1538	lg26	18	female	2	female	0	2022-06-02	1	Baseline	90
1539	lg26	18	female	2	female	0	2022-06-05	1	Baseline	60
1540	lg26	18	female	2	female	0	2022-06-03	1	Baseline	18
1541	lg26	18	female	2	female	0	2022-05-31	1	Baseline	121
1542	lg26	18	female	2	female	0	2022-06-01	1	Baseline	17
1543	lg26	18	female	2	female	0	2022-06-04	1	Baseline	0
1544	lg26	18	female	2	female	0	2022-05-30	1	Baseline	60
1545	lg26	18	female	2	female	0	2022-06-12	2	Week 1	49
1546	lg26	18	female	2	female	0	2022-06-08	2	Week 1	280
1547	lg26	18	female	2	female	0	2022-06-06	2	Week 1	92
1548	lg26	18	female	2	female	0	2022-06-07	2	Week 1	80
1549	lg26	18	female	2	female	0	2022-06-11	2	Week 1	82
1550	lg26	18	female	2	female	0	2022-06-10	2	Week 1	80
1551	lg26	18	female	2	female	0	2022-06-09	2	Week 1	21
1552	lg26	18	female	2	female	0	2022-06-13	3	Week 2	45
1553	lg26	18	female	2	female	0	2022-06-16	3	Week 2	30
1554	lg26	18	female	2	female	0	2022-06-17	3	Week 2	0
1555	lg26	18	female	2	female	0	2022-06-19	3	Week 2	61
1556	lg26	18	female	2	female	0	2022-06-14	3	Week 2	76
1557	lg26	18	female	2	female	0	2022-06-15	3	Week 2	136
1558	lg26	18	female	2	female	0	2022-06-18	3	Week 2	0
1559	lg26	18	female	2	female	0	2022-06-20	4	Week 3	60
1560	lg26	18	female	2	female	0	2022-06-21	4	Week 3	300
1561	lg26	18	female	2	female	0	2022-06-26	4	Week 3	65
1562	lg26	18	female	2	female	0	2022-06-22	4	Week 3	300
1563	lg26	18	female	2	female	0	2022-06-24	4	Week 3	90
1564	lg26	18	female	2	female	0	2022-06-25	4	Week 3	180
1565	lg26	18	female	2	female	0	2022-06-23	4	Week 3	125
1566	lg26	18	female	2	female	0	2022-07-01	5	Week 4	60
1567	lg26	18	female	2	female	0	2022-06-29	5	Week 4	240
1568	lg26	18	female	2	female	0	2022-07-03	5	Week 4	30
1569	lg26	18	female	2	female	0	2022-06-30	5	Week 4	50
1570	lg26	18	female	2	female	0	2022-07-02	5	Week 4	120
1571	lg26	18	female	2	female	0	2022-06-28	5	Week 4	210
1572	lg26	18	female	2	female	0	2022-06-27	5	Week 4	81
1573	lg26	18	female	2	female	0	2022-10-08	6	Follow up	145
1574	lg26	18	female	2	female	0	2022-10-04	6	Follow up	205
1575	lg26	18	female	2	female	0	2022-10-09	6	Follow up	100
1576	lg26	18	female	2	female	0	2022-10-03	6	Follow up	120
1577	lg26	18	female	2	female	0	2022-10-07	6	Follow up	125
1578	lg26	18	female	2	female	0	2022-10-06	6	Follow up	145
1579	lg5	18	female	2	female	0	2022-05-30	1	Baseline	0
1580	lg5	18	female	2	female	0	2022-05-31	1	Baseline	240
1581	lg5	18	female	2	female	0	2022-06-01	1	Baseline	10
1582	lg5	18	female	2	female	0	2022-06-04	1	Baseline	60
1583	lg5	18	female	2	female	0	2022-06-03	1	Baseline	90
1584	lg5	18	female	2	female	0	2022-06-05	1	Baseline	60
1585	lg5	18	female	2	female	0	2022-06-02	1	Baseline	0
1586	lg5	18	female	2	female	0	2022-06-10	2	Week 1	0
1587	lg5	18	female	2	female	0	2022-06-11	2	Week 1	61
1588	lg5	18	female	2	female	0	2022-06-09	2	Week 1	62
1589	lg5	18	female	2	female	0	2022-06-08	2	Week 1	0
1590	lg5	18	female	2	female	0	2022-06-07	2	Week 1	60
1591	lg5	18	female	2	female	0	2022-06-06	2	Week 1	0
1592	lg5	18	female	2	female	0	2022-06-12	2	Week 1	0
1593	lg5	18	female	2	female	0	2022-06-17	3	Week 2	150
1594	lg5	18	female	2	female	0	2022-06-13	3	Week 2	135
1595	lg5	18	female	2	female	0	2022-06-19	3	Week 2	0
1596	lg5	18	female	2	female	0	2022-06-15	3	Week 2	0
1597	lg5	18	female	2	female	0	2022-06-16	3	Week 2	181
1598	lg5	18	female	2	female	0	2022-06-14	3	Week 2	59
1599	lg5	18	female	2	female	0	2022-06-18	3	Week 2	141
1600	lg5	18	female	2	female	0	2022-06-20	4	Week 3	0
1601	lg5	18	female	2	female	0	2022-06-24	4	Week 3	0
1602	lg5	18	female	2	female	0	2022-06-22	4	Week 3	134
1603	lg5	18	female	2	female	0	2022-06-26	4	Week 3	0
1604	lg5	18	female	2	female	0	2022-06-21	4	Week 3	62
1605	lg5	18	female	2	female	0	2022-06-23	4	Week 3	240
1606	lg5	18	female	2	female	0	2022-06-25	4	Week 3	0
1607	lg5	18	female	2	female	0	2022-07-01	5	Week 4	0
1608	lg5	18	female	2	female	0	2022-06-29	5	Week 4	0
1609	lg5	18	female	2	female	0	2022-06-28	5	Week 4	59
1610	lg5	18	female	2	female	0	2022-07-02	5	Week 4	0
1611	lg5	18	female	2	female	0	2022-06-30	5	Week 4	0
1612	lg5	18	female	2	female	0	2022-06-27	5	Week 4	62
1613	lg5	18	female	2	female	0	2022-07-03	5	Week 4	0
1614	lg5	18	female	2	female	0	2022-10-04	6	Follow up	30
1615	lg5	18	female	2	female	0	2022-10-08	6	Follow up	90
1616	lg5	18	female	2	female	0	2022-10-05	6	Follow up	0
1617	lg5	18	female	2	female	0	2022-10-07	6	Follow up	0
1618	lg5	18	female	2	female	0	2022-10-03	6	Follow up	0
1619	lg5	18	female	2	female	0	2022-10-09	6	Follow up	0
1620	lg5	18	female	2	female	0	2022-10-06	6	Follow up	0
1621	lh16	14	male	3	male	0	2022-06-03	1	Baseline	224
1622	lh16	14	male	3	male	0	2022-05-30	1	Baseline	91
1623	lh16	14	male	3	male	0	2022-06-04	1	Baseline	224
1624	lh16	14	male	3	male	0	2022-06-08	2	Week 1	272
1625	lh16	14	male	3	male	0	2022-06-09	2	Week 1	139
1626	lh16	14	male	3	male	0	2022-06-11	2	Week 1	281
1627	lh16	14	male	3	male	0	2022-06-10	2	Week 1	240
1628	lh16	14	male	3	male	0	2022-06-18	3	Week 2	237
1629	lh16	14	male	3	male	0	2022-06-14	3	Week 2	216
1630	lh16	14	male	3	male	0	2022-06-15	3	Week 2	237
1631	lh16	14	male	3	male	0	2022-06-16	3	Week 2	232
1632	lh16	14	male	3	male	0	2022-06-17	3	Week 2	248
1633	lh16	14	male	3	male	0	2022-06-13	3	Week 2	228
1634	lh16	14	male	3	male	0	2022-06-19	3	Week 2	177
1635	lh16	14	male	3	male	0	2022-06-25	4	Week 3	139
1636	lh16	14	male	3	male	0	2022-06-24	4	Week 3	132
1637	lh16	14	male	3	male	0	2022-06-26	4	Week 3	129
1638	lh16	14	male	3	male	0	2022-06-20	4	Week 3	227
1639	lh16	14	male	3	male	0	2022-06-21	4	Week 3	226
1640	lh16	14	male	3	male	0	2022-06-22	4	Week 3	196
1641	lh16	14	male	3	male	0	2022-06-23	4	Week 3	182
1642	lh16	14	male	3	male	0	2022-06-29	5	Week 4	245
1643	lh16	14	male	3	male	0	2022-06-30	5	Week 4	56
1644	lh16	14	male	3	male	0	2022-07-03	5	Week 4	75
1645	lh16	14	male	3	male	0	2022-07-01	5	Week 4	25
1646	lh16	14	male	3	male	0	2022-07-02	5	Week 4	37
1647	lh16	14	male	3	male	0	2022-10-05	6	Follow up	78
1648	lh16	14	male	3	male	0	2022-10-08	6	Follow up	45
1649	lh16	14	male	3	male	0	2022-10-06	6	Follow up	87
1650	lh16	14	male	3	male	0	2022-10-09	6	Follow up	73
1651	lh16	14	male	3	male	0	2022-10-04	6	Follow up	104
1652	lh16	14	male	3	male	0	2022-10-07	6	Follow up	61
1653	lh16	14	male	3	male	0	2022-10-03	6	Follow up	104
1654	lj21	19	female	2	female	0	2022-06-01	1	Baseline	99
1655	lj21	19	female	2	female	0	2022-06-03	1	Baseline	53
1656	lj21	19	female	2	female	0	2022-05-30	1	Baseline	134
1657	lj21	19	female	2	female	0	2022-05-31	1	Baseline	52
1658	lj21	19	female	2	female	0	2022-06-04	1	Baseline	215
1659	lj21	19	female	2	female	0	2022-06-05	1	Baseline	90
1660	lj21	19	female	2	female	0	2022-06-02	1	Baseline	51
1661	lj21	19	female	2	female	0	2022-06-09	2	Week 1	140
1662	lj21	19	female	2	female	0	2022-06-08	2	Week 1	32
1663	lj21	19	female	2	female	0	2022-06-12	2	Week 1	149
1664	lj21	19	female	2	female	0	2022-06-11	2	Week 1	188
1665	lj21	19	female	2	female	0	2022-06-10	2	Week 1	73
1666	lj21	19	female	2	female	0	2022-06-07	2	Week 1	120
1667	lj21	19	female	2	female	0	2022-06-06	2	Week 1	120
1668	lj21	19	female	2	female	0	2022-06-19	3	Week 2	142
1669	lj21	19	female	2	female	0	2022-06-13	3	Week 2	74
1670	lj21	19	female	2	female	0	2022-06-15	3	Week 2	213
1671	lj21	19	female	2	female	0	2022-06-18	3	Week 2	151
1672	lj21	19	female	2	female	0	2022-06-16	3	Week 2	108
1673	lj21	19	female	2	female	0	2022-06-14	3	Week 2	150
1674	lj21	19	female	2	female	0	2022-06-17	3	Week 2	162
1675	lj21	19	female	2	female	0	2022-06-20	4	Week 3	122
1676	lj21	19	female	2	female	0	2022-06-21	4	Week 3	111
1677	lj21	19	female	2	female	0	2022-06-26	4	Week 3	165
1678	lj21	19	female	2	female	0	2022-06-25	4	Week 3	133
1679	lj21	19	female	2	female	0	2022-06-23	4	Week 3	41
1680	lj21	19	female	2	female	0	2022-06-22	4	Week 3	106
1681	lj21	19	female	2	female	0	2022-06-24	4	Week 3	58
1682	lj21	19	female	2	female	0	2022-06-28	5	Week 4	70
1683	lj21	19	female	2	female	0	2022-07-01	5	Week 4	274
1684	lj21	19	female	2	female	0	2022-07-02	5	Week 4	310
1685	lj21	19	female	2	female	0	2022-06-30	5	Week 4	213
1686	lj21	19	female	2	female	0	2022-06-29	5	Week 4	132
1687	lj21	19	female	2	female	0	2022-06-27	5	Week 4	167
1688	lj21	19	female	2	female	0	2022-07-03	5	Week 4	338
1689	lj21	19	female	2	female	0	2022-10-06	6	Follow up	163
1690	lj21	19	female	2	female	0	2022-10-07	6	Follow up	11
1691	lj21	19	female	2	female	0	2022-10-05	6	Follow up	68
1692	lj21	19	female	2	female	0	2022-10-04	6	Follow up	72
1693	lj21	19	female	2	female	0	2022-10-09	6	Follow up	193
1694	lj21	19	female	2	female	0	2022-10-08	6	Follow up	0
1695	lj21	19	female	2	female	0	2022-10-03	6	Follow up	90
1696	lk17	18	female	4	male	1	2022-05-30	1	Baseline	29
1697	lk17	18	female	4	male	1	2022-06-03	1	Baseline	34
1698	lk17	18	female	4	male	1	2022-06-05	1	Baseline	0
1699	lk17	18	female	4	male	1	2022-05-31	1	Baseline	51
1700	lk17	18	female	4	male	1	2022-06-04	1	Baseline	41
1701	lk17	18	female	4	male	1	2022-06-02	1	Baseline	26
1702	lk17	18	female	4	male	1	2022-06-01	1	Baseline	29
1703	lk17	18	female	4	male	1	2022-06-11	2	Week 1	40
1704	lk17	18	female	4	male	1	2022-06-09	2	Week 1	43
1705	lk17	18	female	4	male	1	2022-06-07	2	Week 1	41
1706	lk17	18	female	4	male	1	2022-06-06	2	Week 1	41
1707	lk17	18	female	4	male	1	2022-06-12	2	Week 1	60
1708	lk17	18	female	4	male	1	2022-06-10	2	Week 1	60
1709	lk17	18	female	4	male	1	2022-06-08	2	Week 1	50
1710	lk17	18	female	4	male	1	2022-06-16	3	Week 2	0
1711	lk17	18	female	4	male	1	2022-06-14	3	Week 2	41
1712	lk17	18	female	4	male	1	2022-06-18	3	Week 2	240
1713	lk17	18	female	4	male	1	2022-06-15	3	Week 2	41
1714	lk17	18	female	4	male	1	2022-06-17	3	Week 2	90
1715	lk17	18	female	4	male	1	2022-06-19	3	Week 2	53
1716	lk17	18	female	4	male	1	2022-06-13	3	Week 2	40
1717	lk17	18	female	4	male	1	2022-06-22	4	Week 3	93
1718	lk17	18	female	4	male	1	2022-06-20	4	Week 3	42
1719	lk17	18	female	4	male	1	2022-06-26	4	Week 3	49
1720	lk17	18	female	4	male	1	2022-06-21	4	Week 3	0
1721	lk17	18	female	4	male	1	2022-06-24	4	Week 3	0
1722	lk17	18	female	4	male	1	2022-06-25	4	Week 3	55
1723	lk17	18	female	4	male	1	2022-06-23	4	Week 3	85
1724	lk17	18	female	4	male	1	2022-07-03	5	Week 4	59
1725	lk17	18	female	4	male	1	2022-06-27	5	Week 4	85
1726	lk17	18	female	4	male	1	2022-06-29	5	Week 4	0
1727	lk17	18	female	4	male	1	2022-07-02	5	Week 4	67
1728	lk17	18	female	4	male	1	2022-06-28	5	Week 4	55
1729	lk17	18	female	4	male	1	2022-06-30	5	Week 4	70
1730	lk17	18	female	4	male	1	2022-07-01	5	Week 4	45
1731	lk17	18	female	4	male	1	2022-10-08	6	Follow up	83
1732	lk17	18	female	4	male	1	2022-10-09	6	Follow up	0
1733	lk17	18	female	4	male	1	2022-10-05	6	Follow up	0
1734	lk17	18	female	4	male	1	2022-10-04	6	Follow up	31
1735	lk17	18	female	4	male	1	2022-10-07	6	Follow up	78
1736	lk17	18	female	4	male	1	2022-10-06	6	Follow up	41
1737	lk17	18	female	4	male	1	2022-10-03	6	Follow up	102
1738	lr29	17	male	5	male	1	2022-06-03	1	Baseline	35
1739	lr29	17	male	5	male	1	2022-06-04	1	Baseline	185
1740	lr29	17	male	5	male	1	2022-06-01	1	Baseline	35
1741	lr29	17	male	5	male	1	2022-05-31	1	Baseline	185
1742	lr29	17	male	5	male	1	2022-05-30	1	Baseline	155
1743	lr29	17	male	5	male	1	2022-06-05	1	Baseline	75
1744	lr29	17	male	5	male	1	2022-06-10	2	Week 1	70
1745	lr29	17	male	5	male	1	2022-06-07	2	Week 1	185
1746	lr29	17	male	5	male	1	2022-06-11	2	Week 1	46
1747	lr29	17	male	5	male	1	2022-06-08	2	Week 1	37
1748	lr29	17	male	5	male	1	2022-06-12	2	Week 1	70
1749	lr29	17	male	5	male	1	2022-06-09	2	Week 1	120
1750	lr29	17	male	5	male	1	2022-06-06	2	Week 1	40
1751	lr29	17	male	5	male	1	2022-06-13	3	Week 2	155
1752	lr29	17	male	5	male	1	2022-06-17	3	Week 2	45
1753	lr29	17	male	5	male	1	2022-06-18	3	Week 2	120
1754	lr29	17	male	5	male	1	2022-06-19	3	Week 2	31
1755	lr29	17	male	5	male	1	2022-06-15	3	Week 2	47
1756	lr29	17	male	5	male	1	2022-06-16	3	Week 2	35
1757	lr29	17	male	5	male	1	2022-06-14	3	Week 2	186
1758	lr29	17	male	5	male	1	2022-06-23	4	Week 3	155
1759	lr29	17	male	5	male	1	2022-06-26	4	Week 3	200
1760	lr29	17	male	5	male	1	2022-06-24	4	Week 3	35
1761	lr29	17	male	5	male	1	2022-06-25	4	Week 3	50
1762	lr29	17	male	5	male	1	2022-06-22	4	Week 3	35
1763	lr29	17	male	5	male	1	2022-06-21	4	Week 3	185
1764	lr29	17	male	5	male	1	2022-06-20	4	Week 3	180
1765	lr29	17	male	5	male	1	2022-07-03	5	Week 4	45
1766	lr29	17	male	5	male	1	2022-07-02	5	Week 4	50
1767	lr29	17	male	5	male	1	2022-06-27	5	Week 4	35
1768	lr29	17	male	5	male	1	2022-07-01	5	Week 4	35
1769	lr29	17	male	5	male	1	2022-06-28	5	Week 4	185
1770	lr29	17	male	5	male	1	2022-06-29	5	Week 4	50
1771	lr29	17	male	5	male	1	2022-06-30	5	Week 4	155
1772	lr29	17	male	5	male	1	2022-10-06	6	Follow up	111
1773	lr29	17	male	5	male	1	2022-10-07	6	Follow up	141
1774	lr29	17	male	5	male	1	2022-10-03	6	Follow up	105
1775	lr29	17	male	5	male	1	2022-10-05	6	Follow up	20
1776	lr29	17	male	5	male	1	2022-10-09	6	Follow up	15
1777	lr29	17	male	5	male	1	2022-10-04	6	Follow up	170
1778	lr29	17	male	5	male	1	2022-10-08	6	Follow up	120
1779	ls10	16	female	5	male	1	2022-06-03	1	Baseline	23
1780	ls10	16	female	5	male	1	2022-06-04	1	Baseline	96
1781	ls10	16	female	5	male	1	2022-05-31	1	Baseline	165
1782	ls10	16	female	5	male	1	2022-06-05	1	Baseline	75
1783	ls10	16	female	5	male	1	2022-06-02	1	Baseline	130
1784	ls10	16	female	5	male	1	2022-06-01	1	Baseline	14
1785	ls10	16	female	5	male	1	2022-05-30	1	Baseline	73
1786	ls10	16	female	5	male	1	2022-06-12	2	Week 1	77
1787	ls10	16	female	5	male	1	2022-06-06	2	Week 1	205
1788	ls10	16	female	5	male	1	2022-06-09	2	Week 1	118
1789	ls10	16	female	5	male	1	2022-06-11	2	Week 1	164
1790	ls10	16	female	5	male	1	2022-06-10	2	Week 1	14
1791	ls10	16	female	5	male	1	2022-06-08	2	Week 1	14
1792	ls10	16	female	5	male	1	2022-06-07	2	Week 1	115
1793	ls10	16	female	5	male	1	2022-06-14	3	Week 2	17
1794	ls10	16	female	5	male	1	2022-06-17	3	Week 2	33
1795	ls10	16	female	5	male	1	2022-06-13	3	Week 2	272
1796	ls10	16	female	5	male	1	2022-06-16	3	Week 2	144
1797	ls10	16	female	5	male	1	2022-06-15	3	Week 2	17
1798	ls10	16	female	5	male	1	2022-06-18	3	Week 2	248
1799	ls10	16	female	5	male	1	2022-06-19	3	Week 2	69
1800	ls10	16	female	5	male	1	2022-06-24	4	Week 3	28
1801	ls10	16	female	5	male	1	2022-06-21	4	Week 3	15
1802	ls10	16	female	5	male	1	2022-06-25	4	Week 3	28
1803	ls10	16	female	5	male	1	2022-06-20	4	Week 3	12
1804	ls10	16	female	5	male	1	2022-06-26	4	Week 3	44
1805	ls10	16	female	5	male	1	2022-06-22	4	Week 3	14
1806	ls10	16	female	5	male	1	2022-06-23	4	Week 3	23
1807	ls10	16	female	5	male	1	2022-06-29	5	Week 4	15
1808	ls10	16	female	5	male	1	2022-07-02	5	Week 4	235
1809	ls10	16	female	5	male	1	2022-07-03	5	Week 4	61
1810	ls10	16	female	5	male	1	2022-07-01	5	Week 4	13
1811	ls10	16	female	5	male	1	2022-06-30	5	Week 4	154
1812	ls10	16	female	5	male	1	2022-06-28	5	Week 4	138
1813	ls10	16	female	5	male	1	2022-06-27	5	Week 4	137
1814	ls10	16	female	5	male	1	2022-10-03	6	Follow up	149
1815	ls10	16	female	5	male	1	2022-10-06	6	Follow up	79
1816	ls10	16	female	5	male	1	2022-10-05	6	Follow up	98
1817	ls10	16	female	5	male	1	2022-10-08	6	Follow up	20
1818	ls10	16	female	5	male	1	2022-10-09	6	Follow up	56
1819	ls10	16	female	5	male	1	2022-10-04	6	Follow up	134
1820	ls10	16	female	5	male	1	2022-10-07	6	Follow up	139
1821	ls2	14	female	5	male	1	2022-05-30	1	Baseline	195
1822	ls2	14	female	5	male	1	2022-06-03	1	Baseline	310
1823	ls2	14	female	5	male	1	2022-06-01	1	Baseline	275
1824	ls2	14	female	5	male	1	2022-05-31	1	Baseline	275
1825	ls2	14	female	5	male	1	2022-06-04	1	Baseline	380
1826	ls2	14	female	5	male	1	2022-06-02	1	Baseline	275
1827	ls2	14	female	5	male	1	2022-06-05	1	Baseline	160
1828	ls2	14	female	5	male	1	2022-06-11	2	Week 1	180
1829	ls2	14	female	5	male	1	2022-06-10	2	Week 1	210
1830	ls2	14	female	5	male	1	2022-06-06	2	Week 1	150
1831	ls2	14	female	5	male	1	2022-06-09	2	Week 1	310
1832	ls2	14	female	5	male	1	2022-06-08	2	Week 1	380
1833	ls2	14	female	5	male	1	2022-06-12	2	Week 1	185
1834	ls2	14	female	5	male	1	2022-06-07	2	Week 1	160
1835	ls2	14	female	5	male	1	2022-06-19	3	Week 2	260
1836	ls2	14	female	5	male	1	2022-06-18	3	Week 2	160
1837	ls2	14	female	5	male	1	2022-06-15	3	Week 2	150
1838	ls2	14	female	5	male	1	2022-06-17	3	Week 2	149
1839	ls2	14	female	5	male	1	2022-06-14	3	Week 2	240
1840	ls2	14	female	5	male	1	2022-06-13	3	Week 2	165
1841	ls2	14	female	5	male	1	2022-06-16	3	Week 2	285
1842	ls2	14	female	5	male	1	2022-06-21	4	Week 3	150
1843	ls2	14	female	5	male	1	2022-06-22	4	Week 3	149
1844	ls2	14	female	5	male	1	2022-06-24	4	Week 3	176
1845	ls2	14	female	5	male	1	2022-06-25	4	Week 3	135
1846	ls2	14	female	5	male	1	2022-06-23	4	Week 3	150
1847	ls2	14	female	5	male	1	2022-06-20	4	Week 3	198
1848	ls2	14	female	5	male	1	2022-06-26	4	Week 3	269
1849	ls2	14	female	5	male	1	2022-06-27	5	Week 4	180
1850	ls2	14	female	5	male	1	2022-06-29	5	Week 4	240
1851	ls2	14	female	5	male	1	2022-06-30	5	Week 4	178
1852	ls2	14	female	5	male	1	2022-06-28	5	Week 4	210
1853	ls2	14	female	5	male	1	2022-07-02	5	Week 4	179
1854	ls2	14	female	5	male	1	2022-07-03	5	Week 4	179
1855	ls2	14	female	5	male	1	2022-07-01	5	Week 4	179
1856	ls2	14	female	5	male	1	2022-10-08	6	Follow up	240
1857	ls2	14	female	5	male	1	2022-10-04	6	Follow up	170
1858	ls2	14	female	5	male	1	2022-10-06	6	Follow up	120
1859	ls2	14	female	5	male	1	2022-10-09	6	Follow up	240
1860	ls2	14	female	5	male	1	2022-10-05	6	Follow up	120
1861	ls2	14	female	5	male	1	2022-10-03	6	Follow up	271
1862	ls2	14	female	5	male	1	2022-10-07	6	Follow up	150
1863	ls26	19	female	1	female	0	2022-06-03	1	Baseline	74
1864	ls26	19	female	1	female	0	2022-05-30	1	Baseline	28
1865	ls26	19	female	1	female	0	2022-06-05	1	Baseline	60
1866	ls26	19	female	1	female	0	2022-06-08	2	Week 1	32
1867	ls26	19	female	1	female	0	2022-06-12	2	Week 1	162
1868	ls26	19	female	1	female	0	2022-06-11	2	Week 1	72
1869	ls26	19	female	1	female	0	2022-06-07	2	Week 1	82
1870	ls26	19	female	1	female	0	2022-06-10	2	Week 1	34
1871	ls26	19	female	1	female	0	2022-06-09	2	Week 1	93
1872	ls26	19	female	1	female	0	2022-06-18	3	Week 2	96
1873	ls26	19	female	1	female	0	2022-06-14	3	Week 2	34
1874	ls26	19	female	1	female	0	2022-06-15	3	Week 2	65
1875	ls26	19	female	1	female	0	2022-06-19	3	Week 2	34
1876	ls26	19	female	1	female	0	2022-06-17	3	Week 2	51
1877	ls26	19	female	1	female	0	2022-06-13	3	Week 2	79
1878	ls26	19	female	1	female	0	2022-06-16	3	Week 2	83
1879	ls26	19	female	1	female	0	2022-06-26	4	Week 3	63
1880	ls26	19	female	1	female	0	2022-06-21	4	Week 3	92
1881	ls26	19	female	1	female	0	2022-06-23	4	Week 3	75
1882	ls26	19	female	1	female	0	2022-06-22	4	Week 3	34
1883	ls26	19	female	1	female	0	2022-06-25	4	Week 3	73
1884	ls26	19	female	1	female	0	2022-06-20	4	Week 3	64
1885	ls26	19	female	1	female	0	2022-06-24	4	Week 3	30
1886	ls26	19	female	1	female	0	2022-06-29	5	Week 4	103
1887	ls26	19	female	1	female	0	2022-06-30	5	Week 4	58
1888	ls26	19	female	1	female	0	2022-06-27	5	Week 4	32
1889	ls26	19	female	1	female	0	2022-07-01	5	Week 4	53
1890	ls26	19	female	1	female	0	2022-07-02	5	Week 4	33
1891	ls26	19	female	1	female	0	2022-06-28	5	Week 4	111
1892	ls26	19	female	1	female	0	2022-07-03	5	Week 4	30
1893	ls26	19	female	1	female	0	2022-10-09	6	Follow up	60
1894	ls26	19	female	1	female	0	2022-10-05	6	Follow up	31
1895	ls26	19	female	1	female	0	2022-10-04	6	Follow up	59
1896	ls26	19	female	1	female	0	2022-10-08	6	Follow up	118
1897	ls26	19	female	1	female	0	2022-10-07	6	Follow up	20
1898	ls26	19	female	1	female	0	2022-10-03	6	Follow up	43
1899	ls26	19	female	1	female	0	2022-10-06	6	Follow up	71
1900	ls27	16	male	3	male	0	2022-06-03	1	Baseline	50
1901	ls27	16	male	3	male	0	2022-06-05	1	Baseline	0
1902	ls27	16	male	3	male	0	2022-06-01	1	Baseline	19
1903	ls27	16	male	3	male	0	2022-05-30	1	Baseline	0
1904	ls27	16	male	3	male	0	2022-06-04	1	Baseline	90
1905	ls27	16	male	3	male	0	2022-05-31	1	Baseline	20
1906	ls27	16	male	3	male	0	2022-06-02	1	Baseline	1
1907	ls27	16	male	3	male	0	2022-06-07	2	Week 1	20
1908	ls27	16	male	3	male	0	2022-06-06	2	Week 1	60
1909	ls27	16	male	3	male	0	2022-06-12	2	Week 1	271
1910	ls27	16	male	3	male	0	2022-06-09	2	Week 1	40
1911	ls27	16	male	3	male	0	2022-06-11	2	Week 1	89
1912	ls27	16	male	3	male	0	2022-06-08	2	Week 1	60
1913	ls27	16	male	3	male	0	2022-06-10	2	Week 1	59
1914	ls27	16	male	3	male	0	2022-06-18	3	Week 2	55
1915	ls27	16	male	3	male	0	2022-06-19	3	Week 2	31
1916	ls27	16	male	3	male	0	2022-06-14	3	Week 2	240
1917	ls27	16	male	3	male	0	2022-06-17	3	Week 2	64
1918	ls27	16	male	3	male	0	2022-06-16	3	Week 2	59
1919	ls27	16	male	3	male	0	2022-06-15	3	Week 2	90
1920	ls27	16	male	3	male	0	2022-06-13	3	Week 2	210
1921	ls27	16	male	3	male	0	2022-06-26	4	Week 3	50
1922	ls27	16	male	3	male	0	2022-06-21	4	Week 3	70
1923	ls27	16	male	3	male	0	2022-06-24	4	Week 3	120
1924	ls27	16	male	3	male	0	2022-06-20	4	Week 3	44
1925	ls27	16	male	3	male	0	2022-06-25	4	Week 3	100
1926	ls27	16	male	3	male	0	2022-06-22	4	Week 3	60
1927	ls27	16	male	3	male	0	2022-06-23	4	Week 3	32
1928	ls27	16	male	3	male	0	2022-07-01	5	Week 4	105
1929	ls27	16	male	3	male	0	2022-06-30	5	Week 4	57
1930	ls27	16	male	3	male	0	2022-07-02	5	Week 4	75
1931	ls27	16	male	3	male	0	2022-06-29	5	Week 4	105
1932	ls27	16	male	3	male	0	2022-06-27	5	Week 4	90
1933	ls27	16	male	3	male	0	2022-07-03	5	Week 4	29
1934	ls27	16	male	3	male	0	2022-06-28	5	Week 4	105
1935	ls27	16	male	3	male	0	2022-10-08	6	Follow up	90
1936	ls27	16	male	3	male	0	2022-10-05	6	Follow up	100
1937	ls27	16	male	3	male	0	2022-10-07	6	Follow up	110
1938	ls27	16	male	3	male	0	2022-10-04	6	Follow up	100
1939	ls27	16	male	3	male	0	2022-10-03	6	Follow up	150
1940	ls27	16	male	3	male	0	2022-10-09	6	Follow up	90
1941	ls27	16	male	3	male	0	2022-10-06	6	Follow up	240
1942	mk18	14	male	4	male	1	2022-05-31	1	Baseline	161
1943	mk18	14	male	4	male	1	2022-06-02	1	Baseline	164
1944	mk18	14	male	4	male	1	2022-06-04	1	Baseline	208
1945	mk18	14	male	4	male	1	2022-05-30	1	Baseline	0
1946	mk18	14	male	4	male	1	2022-06-05	1	Baseline	163
1947	mk18	14	male	4	male	1	2022-06-03	1	Baseline	233
1948	mk18	14	male	4	male	1	2022-06-01	1	Baseline	136
1949	mk18	14	male	4	male	1	2022-06-12	2	Week 1	170
1950	mk18	14	male	4	male	1	2022-06-08	2	Week 1	65
1951	mk18	14	male	4	male	1	2022-06-07	2	Week 1	54
1952	mk18	14	male	4	male	1	2022-06-09	2	Week 1	113
1953	mk18	14	male	4	male	1	2022-06-11	2	Week 1	280
1954	mk18	14	male	4	male	1	2022-06-06	2	Week 1	20
1955	mk18	14	male	4	male	1	2022-06-10	2	Week 1	143
1956	mk18	14	male	4	male	1	2022-06-15	3	Week 2	83
1957	mk18	14	male	4	male	1	2022-06-17	3	Week 2	174
1958	mk18	14	male	4	male	1	2022-06-13	3	Week 2	109
1959	mk18	14	male	4	male	1	2022-06-19	3	Week 2	500
1960	mk18	14	male	4	male	1	2022-06-16	3	Week 2	119
1961	mk18	14	male	4	male	1	2022-06-14	3	Week 2	189
1962	mk18	14	male	4	male	1	2022-06-18	3	Week 2	240
1963	mk18	14	male	4	male	1	2022-06-25	4	Week 3	89
1964	mk18	14	male	4	male	1	2022-06-21	4	Week 3	0
1965	mk18	14	male	4	male	1	2022-06-24	4	Week 3	105
1966	mk18	14	male	4	male	1	2022-06-22	4	Week 3	62
1967	mk18	14	male	4	male	1	2022-06-26	4	Week 3	84
1968	mk18	14	male	4	male	1	2022-06-23	4	Week 3	215
1969	mk18	14	male	4	male	1	2022-06-20	4	Week 3	190
1970	mk18	14	male	4	male	1	2022-06-29	5	Week 4	72
1971	mk18	14	male	4	male	1	2022-07-01	5	Week 4	288
1972	mk18	14	male	4	male	1	2022-06-30	5	Week 4	84
1973	mk18	14	male	4	male	1	2022-06-27	5	Week 4	95
1974	mk18	14	male	4	male	1	2022-06-28	5	Week 4	32
1975	mk18	14	male	4	male	1	2022-10-05	6	Follow up	89
1976	mk18	14	male	4	male	1	2022-10-04	6	Follow up	292
1977	mk18	14	male	4	male	1	2022-10-08	6	Follow up	88
1978	mk18	14	male	4	male	1	2022-10-07	6	Follow up	209
1979	mk18	14	male	4	male	1	2022-10-09	6	Follow up	480
1980	mk18	14	male	4	male	1	2022-10-06	6	Follow up	71
1981	mk18	14	male	4	male	1	2022-10-03	6	Follow up	29
1982	ms10	18	female	4	male	1	2022-06-03	1	Baseline	74
1983	ms10	18	female	4	male	1	2022-06-01	1	Baseline	81
1984	ms10	18	female	4	male	1	2022-06-05	1	Baseline	61
1985	ms10	18	female	4	male	1	2022-05-31	1	Baseline	63
1986	ms10	18	female	4	male	1	2022-05-30	1	Baseline	107
1987	ms10	18	female	4	male	1	2022-06-04	1	Baseline	406
1988	ms10	18	female	4	male	1	2022-06-02	1	Baseline	120
1989	ms10	18	female	4	male	1	2022-06-08	2	Week 1	63
1990	ms10	18	female	4	male	1	2022-06-09	2	Week 1	120
1991	ms10	18	female	4	male	1	2022-06-07	2	Week 1	86
1992	ms10	18	female	4	male	1	2022-06-06	2	Week 1	196
1993	ms10	18	female	4	male	1	2022-06-12	2	Week 1	91
1994	ms10	18	female	4	male	1	2022-06-11	2	Week 1	157
1995	ms10	18	female	4	male	1	2022-06-10	2	Week 1	113
1996	ms10	18	female	4	male	1	2022-06-14	3	Week 2	69
1997	ms10	18	female	4	male	1	2022-06-18	3	Week 2	335
1998	ms10	18	female	4	male	1	2022-06-16	3	Week 2	151
1999	ms10	18	female	4	male	1	2022-06-19	3	Week 2	81
[truncated: 1,667 more rows]
